# Supplementary material for: Structural disorder promotes assembly of protein complexes
Source: BMC Struct Biol. 2007 Oct 8;7:65. doi: 10.1186/1472-6807-7-65 (PMC2194777; doi:10.1186/1472-6807-7-65)
Supplement: Additional File 4 — Calculated and observed disorder for each E. coli protein present in a complex and also in PDB. [file 1472-6807-7-65-S4.xls]

## Sheet: suppl1_table
The disorder for each E.coli complex calculated as the average of the percentage disorder of each component protein predicted by the IUPred server
ecoli_complex	%IU	compl_size
metk-metk-1	5.744	1
elta-elta-1	4.920	3
ftsz-zipa-1	37.057	2
eae-tir-1	39.976	2
eco-eco-1	2.453	3
dnan-hola-1	1.230	2
dnan-hola-2	1.230	2
dnax-hola-1	8.494	3
bla-blip-1	5.420	2
moad-moeb-1	0.201	2
moad-moeb-2	0.201	2
moad-moeb-3	0.201	2
btuc-btud-1	1.205	2
cara-carb-6	5.121	2
clpa-clps-3	4.354	2
clpa-clps-4	4.354	2
sdha-sdhb-1	3.276	4
sdha-sdhb-2	3.276	4
narg-narh-1	5.023	3
grol-gros-5	1.097	2
btub-ceac-1	38.652	2
dinb-dnan-1	1.514	2
pyrb-pyri-5	1.135	2
clpa-clps-5	4.354	2
clpa-clps-6	4.354	2
pyrb-pyri-6	1.135	2
pyrb-pyri-7	1.135	2
pyrb-pyri-8	1.135	2
cda-cdi-2	12.052	2
cda-cdi-3	12.052	2
eco-f11-1	1.235	2
eco-f11-2	1.235	2
eco-f11-3	1.235	2
dnax-hola-2	8.494	3
dnax-hola-3	8.494	3
cada-cada-1	0.280	1
ldcc-ldcc	0.842	1
rho-atp	2.211	2
rne-1	50.613	1
rne-rhlb-3	29.949	2
rne-eno-1	27.162	2
dsbb-dsba-1	0.000	2
eftu-efts	5.544	2
iscu-iscs	5.391	2
iscu-iscs-1	5.391	2
iscu-iscu	7.812	2
iscu-iscu-4	7.812	2
uvrd-mutl-4	12.332	2
ccmh-ccmf-1	5.495	2
isca-fd-2	5.455	2
y1621-thrxa-1	2.381	2
y1621-thrxa-2	4.734	2
acra-tolc	16.537	2
aspa-dnak-1	15.831	3
pth-clps-1	4.495	4
enga-rplb	14.634	7
pta-dnaj-1	12.428	3
paax-acef	5.651	3
asps-asns	5.249	3
xsea-intq	9.522	2
rlub-acee-1	10.325	28
ybcj-acef	9.412	26
yjjv-tufa-1	7.344	2
yccr-npda	1.880	3
ucpa-pfka-1	4.841	2
atpa-atpd-1	1.043	2
atpg-atpa-1	4.305	4
tnaa-dnak-1	18.003	2
glmu-rpsb	6.963	2
glms-ynbd-1	2.303	2
pstb-gaty-1	6.806	7
uspg-dnaj-1	9.772	8
yhcc-aaea-1	4.664	4
hsca-nifu-1	5.753	4
acpp-aas-1	5.489	26
yjgd-acef	14.383	4
ldcc-cada	0.561	2
ylea-dnaj-1	7.940	5
bira-nane-1	2.838	2
metn-tufa-1	5.126	2
yoaa-acee-1	5.403	3
chey-acee-1	5.480	4
trma-acee-1	3.728	3
sbcc-ynbc-1	13.528	2
yacg-gyra-1	14.961	3
yacl-nusa-1	15.319	16
rpos-manx	7.374	8
rcsb-dnak-1	13.886	11
rpoz-ceda-1	15.388	17
pinr-acef	7.692	3
ybjx-hldd-1	11.104	22
rpoc-greb-1	15.145	20
rpob-atpd-1	11.579	23
rpoa-acee-1	11.534	31
coad-rpld	7.711	2
rpoh-dnak-1	12.407	8
rpon-dnak	13.332	9
ihfa-ihfb-1	21.804	7
gltx-ydfr	7.023	2
yfif-dead-1	15.793	19
cspg-rpla-1	9.436	2
cspd-acca-1	11.029	23
cspe-dcur-1	11.030	18
cspb-acee-1	4.305	6
cspc-acca-1	12.106	24
cspa-acca-1	9.590	14
rpse-rpsa	13.048	11
fdng-acee-1	5.735	4
sspb-dnae	16.554	3
fbaa-dnak-1	8.953	6
ydjf-lpda-1	0.846	2
thrs-rpla-1	5.150	2
usg-rpoc-1	6.570	4
nike-rplb	16.247	8
arna-ynbc	0.901	2
ybgc-rplb	18.886	5
tpia-dnak-1	8.987	5
ygfa-ndk-1	8.311	2
ygff-lpda-1	3.275	2
ybbn-dnan-1	3.694	2
malt-dnaj-1	5.864	11
rnpa-acef	12.174	24
malp-acef	10.517	7
dtd-cca-1	5.429	2
ddla-apt-1	10.081	4
purb-acee-1	3.031	2
hyci-acee-1	2.483	2
ibpa-add-1	5.684	20
era-lon-1	7.549	5
ibpb-add-1	4.448	10
hole-dnae	9.631	12
hold-dnae	9.834	15
holc-clpa-1	11.779	27
holb-acee-1	9.542	9
def-rpld	7.711	2
nary-narg-1	4.815	3
gaty-dnak-1	9.845	5
narz-narh-1	6.011	2
narw-narg-1	7.331	3
dxs-acee-1	5.906	12
purc-dnak-1	13.678	3
trxc-murd-1	3.432	2
tag-acee	3.285	2
narh-narg-1	8.246	3
narj-narg-1	5.868	6
narg-dnaj-1	6.970	8
gatb-cca	4.051	4
ygif-acee-1	7.763	6
eno-dnak-1	14.711	7
prsa-dnaj-1	11.744	17
ydcp-rpla-1	9.209	3
seca-dnak-1	7.991	11
secb-lon-1	8.338	3
phet-phes	7.024	2
gida-trme-1	6.048	2
gidb-acee-1	6.743	3
ilvb-acee-1	3.465	3
dcyd-rpla-1	14.179	8
dctr-grol	11.507	10
cara-carb-1	5.121	2
hfq-aidb-1	14.325	38
spot-dead-1	15.335	19
suca-hflk-1	15.799	5
adia-rplb	32.206	3
sucb-dcyd-1	8.900	4
hslv-dead-1	14.982	14
hslu-cca-1	8.591	21
hscc-clpa-1	10.128	6
yedw-ynbc-1	0.598	2
yncc-rplc	12.188	2
uvry-lpda-1	4.704	3
hexr-hflb-1	6.463	3
ffh-adhe-1	10.875	13
ruvb-dnaj-1	14.743	4
uvrc-acee-1	16.669	14
uvrb-acef	7.908	4
cuta-tufa-1	3.680	3
tsf-tufa-2	5.544	2
mutl-tufa-1	13.209	2
panc-dnak-1	11.174	4
held-tufa-2	5.566	2
ydia-acee-1	6.801	5
yiem-tufa-1	5.639	3
yejf-lpda-1	5.362	3
dam-acee-1	3.651	4
yien-acca-1	7.008	11
ispf-hldd-1	0.161	2
ftse-grol	3.957	5
ftsa-acee-1	12.801	6
nfo-acef	5.940	6
can-tufa-2	4.835	2
rrmj-acef	10.431	15
grpe-dnak-1	18.340	4
fadi-fadj-1	2.733	5
ycbx-cysi-1	5.022	3
fadj-acef	6.390	5
uvrd-lpda-1	4.804	2
lola-acee-1	10.083	4
rnha-acee-1	12.532	14
rplw-rpla-1	16.913	7
hslo-tufa-2	9.458	2
hslr-rpsb	29.065	2
kdsa-grol	5.995	15
kdsb-tufa-2	7.264	2
npda-hsdr	6.094	5
rpld-clpa	12.383	34
nrda-mreb	4.461	4
nrdb-dnan	7.542	5
aidb-acef	12.964	7
yeau-tufa	7.189	2
metk-dnaj-1	11.079	9
maeb-cca	2.959	3
yeaz-arok-1	7.900	3
yhbc-rpse	7.788	3
prfc-pfka-1	3.310	2
ycgf-acee-1	2.219	3
yhbh-dnan-1	4.914	2
yhbj-grol	5.480	3
yhbu-acee-1	5.287	8
nth-acee-1	4.853	2
prma-rplk-1	10.585	2
yhby-rlub-1	18.642	11
yhbz-fbab-1	13.487	3
recj-acee-1	11.654	10
hlpa-glys	9.986	14
ybbl-grol	2.208	2
recn-ydcp-1	9.977	2
recb-acee	6.481	8
recf-grol	2.501	2
recg-acef	11.383	2
recd-acee	3.810	6
rece-acee-1	14.666	3
rlud-pepq-1	7.538	2
recq-acee-1	14.692	6
zwf-dnan-1	1.535	2
glyq-dnaj	12.095	5
trmb-acee-1	11.884	36
acca-accd-1	12.283	3
moae-moad-1	4.698	2
alka-acef	7.631	2
moac-rpla-1	7.338	2
yiid-prkb-1	4.996	3
moaa-grol	4.258	3
yggs-fdng-1	5.715	3
hybe-hyb0	6.357	2
hybc-pepq-1	3.576	3
accd-acca-1	6.463	2
pflb-grca-1	2.149	3
coabc-rpla-1	6.138	2
accc-accb-1	16.269	5
rluc-acca-1	11.558	43
cada-acee-1	5.454	13
ycea-acef	14.187	4
smpb-aidb-1	11.940	14
ogt-acef	6.041	3
ynfb-acee-1	21.510	2
cho-grol	2.114	2
grea-acee-1	9.264	30
ubih-hldd-1	0.416	2
ubie-lpda-1	3.787	3
ubib-ssb	23.876	2
ubic-acee-1	2.483	2
dnaq-dnae	10.603	10
pare-csgd-1	12.002	6
parc-acef	9.181	6
ycfx-zntr-1	1.748	2
dnax-rpla	17.592	2
dnaa-asps	13.545	10
alas-dnak	12.958	5
dnae-acee	9.723	11
ydam-acee-1	6.504	5
dnak-alas	10.161	10
dnaj-acee-1	9.806	32
selb-acee-1	19.750	12
nikr-tufa-1	8.970	2
yhhf-tufa-1	9.885	2
liga-acee	9.688	5
ydhr-dnak-1	12.751	3
yjee-yiid-1	6.431	3
yral-acef	10.079	2
pnp-eno-1	13.374	21
rnr-cca-1	13.258	30
gyrb-bglj-1	9.063	11
yhir-acee-1	2.625	3
gyra-acef	7.749	22
hldd-cysm-1	14.963	7
rho-tufa-2	6.625	2
yrbf-dnak-1	11.914	4
gloa-dnak-1	21.970	2
yigz-typa-1	8.048	2
serc-dnak-1	17.896	2
qor-dnak-1	18.355	2
moeb-dnak-1	18.097	2
moea-pfka-1	3.145	2
menb-hldd-1	3.144	2
clpx-clpa-1	5.585	8
pria-tufa-1	6.064	2
clpp-acee-1	6.759	29
grca-lysu-1	5.157	6
hyfg-grol	2.809	2
sspa-rpob-1	5.763	3
clpa-mukb-1	6.735	14
clpb-rpsb	7.951	3
hrpb-acef	7.835	3
hrpa-acee-1	11.355	14
znuc-acee-1	6.947	8
plsb-lpda-1	10.665	9
rpib-rplj-1	0.336	2
hypd-grol	2.966	4
hypc-hyce-1	1.113	3
ssb-arna	12.931	24
crp-rplc	12.074	4
dps-dead-1	6.372	6
gcp-acee-1	3.915	4
tyrs-dnak-1	16.428	3
tyrr-acef	8.313	2
yfgb-aas-1	11.229	55
yhes-tufa-1	12.527	2
grol-acee	5.415	8
gros-dnak	7.182	8
ybak-lpda-1	1.475	2
ceda-acef	15.228	7
ybax-tufa-1	4.835	2
dnab-acee-1	7.794	7
cbpa-aidb-1	11.528	34
iclr-hldd-1	5.088	2
dnag-rpla-1	7.904	2
yajq-dnan-1	1.525	2
rsua-rpsj-1	6.317	2
uup-lyss-1	6.108	2
nudh-dapf-1	12.380	30
yicc-dnaj-1	14.175	5
lpxb-tufa-2	4.835	2
lpxd-cbpa-1	11.575	19
ycby-rpla-1	12.572	4
fdhd-acee-1	6.039	7
tgt-acee-1	15.139	12
rpod-acca-1	16.391	18
hda-dnan-1	1.230	2
yeen-cca-1	3.444	3
napd-pta-1	8.231	2
rpe-dnan-1	1.230	2
napa-acee-1	3.346	3
rph-dnaj	11.214	9
muts-tufa-1	7.355	2
nudf-sgbh	1.663	2
yjef-acef	5.192	5
pola-acef	6.112	9
rhlb-acee-1	14.253	15
ybhk-lpda-1	3.395	3
ybhf-acee-1	9.396	3
yjgh-pta-1	8.406	2
tdcd-lyss-1	5.654	3
nusg-arna	9.603	20
nusb-rplc	10.363	7
nusa-infb-1	15.563	17
rapa-nusa-1	8.230	8
hupa-dnak-1	13.155	6
ycjy-acee-1	6.031	2
hupb-hsdm	7.930	5
nikd-acee-1	10.839	5
pepn-grol	3.100	3
yfcb-dnak-1	23.754	5
pepb-fabh-1	4.138	3
pepe-pepb-1	2.668	2
pepd-dnak-1	13.873	3
fabz-clpa-1	10.268	23
rfbc-grol	1.097	2
fabf-dnak-1	22.872	2
faba-acca-1	12.205	17
nudg-ygea-1	3.704	2
pepp-guac	0.371	2
fabi-dnan-1	12.613	8
pept-dps-1	3.809	7
yida-dnak-1	11.914	4
ybez-acee-1	10.664	33
ybey-ybez-1	5.967	2
glnb-rpob-1	3.304	3
greb-rplc	8.358	7
ybed-tufa-1	9.432	2
ybeb-cca-1	1.780	3
nade-arna	3.079	3
ybea-rpsb	3.770	2
yfcd-panc-1	2.853	2
pssa-pnp	11.220	9
yfbq-tufa-1	4.958	2
gadb-dnak	12.503	3
ispg-ftsz-1	8.811	3
nifu-dnak-1	12.780	4
iscs-dnak-1	9.963	5
gltd-gltb-1	8.933	2
fimb-acef	17.301	6
ycfh-tufa-1	5.778	2
fusa-apt	4.229	5
ycff-dnak-1	12.400	4
cca-pflb-1	10.091	5
topb-acee	13.144	11
topa-acef	13.143	27
mreb-acca-1	6.291	32
frya-acee	3.566	2
adk-rpoc	10.751	2
rnc-rnb-1	7.538	2
rnb-rpse	8.412	2
sira-acee-1	4.292	3
gada-dnak	12.503	3
rne-dead-1	15.987	26
mog-dnak-1	16.704	3
rnt-acef	8.096	2
icia-grol	4.628	3
flda-aidb	3.788	7
glmm-murc-1	6.433	4
ycfb-melr	5.492	3
ftsk-acee-1	26.260	2
pros-acee	3.641	3
yciu-acee-1	3.859	2
ygev-lon-1	6.000	4
nfi-acef	6.869	3
proa-acee-1	2.795	3
muri-tufa-2	5.361	2
mura-ftsi-1	5.790	4
murc-dnak-1	13.717	4
mure-cara-1	4.897	2
dead-acca-1	14.659	23
ydgj-prsa-1	4.031	2
sufd-sufb-1	6.056	2
sufb-sufc-1	4.844	3
sufc-rpla-1	6.208	4
ybjq-hldd-1	1.096	2
dcm-acef	12.292	2
ribh-hldd	8.799	4
ribf-acee-1	2.483	2
bola-ydhd-1	4.068	3
ndk-dnak-1	13.719	4
hscb-clpb-1	5.951	4
ftsz-add-1	10.888	16
phes-phet-1	7.024	2
iles-tufa	5.422	2
htpg-rpoc-1	4.330	2
ppa-dnak-1	8.782	8
ppk-acef	5.700	3
lexa-rpse	11.082	2
hsdr-acef	9.481	4
mazg-grol	2.808	2
rlmb-ybfo-1	5.591	3
inta-acef-1	13.927	2
fbab-grol	2.374	3
ints-acef	5.651	3
lon-rplc	8.191	8
mukb-muke-1	15.635	12
pyka-dnan	4.095	3
muke-mukb-1	10.066	3
frur-hldd-1	4.653	4
yjfq-acef	13.606	12
infc-cafa-1	14.930	19
infb-ribd-1	20.008	4
srmb-dnaj-1	15.039	12
dhak-guac-1	1.100	2
luxs-dnak-1	19.661	2
tufa-metk-1	6.362	5
trme-acee-1	5.828	4
yihi-rplb	30.610	7
ycgc-dnak	12.741	3
ycge-lpda-1	1.463	2
cafa-rpsd	5.815	2
hsdm-glob	6.597	4
gapa-dnak-1	15.344	3
yqab-dnak-1	11.914	4
yeag-dgt	1.846	3
ydih-hldd-1	5.327	10
pyrh-gatz-1	2.976	4
hsds-acef	13.453	3
idnd-lpda-1	1.283	2
lyss-fadj-1	8.609	5
lysu-acee-1	9.134	23
ygha-dnak-1	17.853	3
xtha-acee	4.633	5
hns-acee-1	11.902	11
atpa-atpd	1.043	2
rpoa-rpob	5.027	3
ipda-acef	8.477	2
tsf-tufa	5.544	2
pyrb-pyri	1.135	2
succ-sucd	2.280	2
phes-phet-2	7.024	2
atpa-atpd-2	1.393	3
fdng-fdnh	6.711	2
fdog-fdoh	6.805	2
narg-narh	7.534	2
frda-frdb	9.287	2
manx-many	3.068	3
infc-rpsg	10.612	2
nuoc-nuob	6.318	2
zwf-pepd	6.024	3
prs-rbsk	2.265	2
glmu-pta	8.045	2
dnak-grpe	19.077	4
fusa-tsf	6.067	3
dska-grea	19.404	2
gpma-gpml	5.049	2
hyab-hybo	7.472	2
acrb-mdtf	2.058	2
alsb-rbsb	2.613	2
appc-cyda	1.357	2
clpb-dnak	21.273	4
narh-narz	6.011	2
hns-cspc	18.916	3
acpp-purb	11.709	3
argd-cbpa	8.960	3
dapd-speb	0.654	2
mog-unic	4.359	2
yeia-yeit	1.336	2
usg-ybbn	3.652	2
yeen-yeez	5.977	2
ybgl-yghd	0.517	2
gnd-pepd	3.541	2
rcsb-yfgm	2.416	2
dcrb-moab	8.102	6
glgc-kdg	4.712	3
hflc-hybc	8.463	3
mdoh-plsb	4.992	2
yggb-yiaf	0.906	2
yjiy-ydga	5.038	3
yaet-damx	43.917	2
pgk-usg	1.446	2
aacd	7.895	1
acea	2.074	1
acee	4.966	1
adhc	0.542	1
adh4	3.258	1
adia	4.503	1
ahpc	3.226	1
ahpf	2.303	1
alas	4.338	1
ansb	7.184	1
apt	0.000	1
aspa	1.046	1
aspc	1.010	1
asps	3.220	1
bf	0.000	1
can	0.000	1
cara	8.377	1
cdd	0.000	1
clpb	7.935	1
clpp	3.382	1
coda	3.052	1
crr	0.000	1
cysk	6.522	1
dapa	1.027	1
dapb	0.000	1
deoc	0.772	1
deod	1.260	1
dhak	1.913	1
dnan	2.459	1
dut	7.947	1
eda	0.000	1
eno	3.712	1
fabb	2.956	1
fabf	9.951	1
fbab	0.000	1
fklb	3.902	1
ftna	0.606	1
fucl	6.091	1
fuma	4.936	1
fumb	4.380	1
gada	0.858	1
gadb	0.858	1
gale	9.172	1
galu	0.332	1
gapa	10.000	1
gcvp	1.360	1
glms	4.605	1
glna	6.838	1
glpk	0.200	1
glta	2.108	1
glya	4.077	1
glys	2.035	1
gpt	0.000	1
grol	2.194	1
gros	0.000	1
gshb	5.063	1
guaa	3.048	1
guab	7.992	1
hcha	2.482	1
hdha	1.569	1
hemb	1.548	1
heml	0.000	1
hldd	0.323	1
hlpa	34.162	1
hlsv	0.000	1
htpg	3.045	1
kate	23.772	1
katg	13.223	1
kdsa	1.408	1
kdul	3.957	1
lacl	3.056	1
ipda	1.691	1
lysa	6.548	1
lysu	9.325	1
mdh	0.000	1
metg	1.775	1
metk	5.744	1
nfnb	6.912	1
nrdb	0.000	1
nudf	2.871	1
panb	0.379	1
panc	0.707	1
pdxj	3.306	1
pepb	1.405	1
pepp	0.455	1
pgi	0.729	1
pnp	6.892	1
poxb	1.399	1
ppa	0.000	1
ppk	0.146	1
pros	3.497	1
ptsl	0.522	1
pura	2.088	1
purc	0.844	1
pure	13.691	1
purf	3.968	1
pyka	5.428	1
pykf	2.979	1
pyrg	1.471	1
ribb	13.825	1
rmla1	0.000	1
rpia	0.000	1
sers	11.628	1
sodb	0.000	1
spee	0.697	1
suca	3.215	1
talb	0.316	1
tdh	0.000	1
tig	4.398	1
tnaa	0.212	1
tpia	1.176	1
tyrs	2.837	1
udp	3.968	1
upp	0.000	1
upp-1	0.000	1
upp-2	0.000	1
upp-3	0.000	1
ycac	0.481	1
acee-1	4.966	1
coda-1	2.108	1
deod-1	1.260	1
deoa	2.955	1
dps	0.000	1
fabi	0.000	1
gor	4.000	1
gyra	5.600	1
hslu	12.641	1
lpp	30.769	1
mrcb	15.995	1
msba	0.859	1
mscl	1.471	1
pflb	5.270	1
phet	1.509	1
rho	3.580	1
sppa	3.074	1
tsf	1.418	1
uspa	2.098	1
wrba	22.335	1
wrba-1	22.335	1
ylgf	6.299	1
aqpz-1	0.000	1
grol-mdh-1	1.097	2
grol-gros-2	1.097	2
rava-rava	3.815	1
rava-rava-2	3.815	1
rava-rava-3	3.815	1
rava-cada-1	2.047	2
rava-cada-2	2.047	2
rava-cada-3	2.047	2
cada-cada	0.280	1
rava-cada-4	2.047	2
lola-lpp-1	24.744	2
thra-ahpf	1.507	4
thrb-glpd	0.997	3
thrc-fusa	5.542	2
yaax-mete	31.806	4
yaaa-grol	1.097	2
mog-acek	4.244	3
dnak-htpg	19.419	2
dnaj-gida	15.123	4
nhar-grol	1.097	2
ribf-adhe	3.874	7
iles-dnaj	5.293	4
fkpb-chea	13.394	32
isph-dnak	20.903	2
carb-ahpf	1.554	5
caif-sdha	2.268	3
caid-dnak	9.032	5
caic-araf	11.915	4
caib-dld	12.872	5
caia-fdoi	6.973	5
fixa-dnak	9.566	6
fixb-dnak	8.701	6
fixc-caib	4.495	8
fixx-nadb	2.263	5
keff-fhla	2.002	5
fola-lrp	3.100	5
apah-htpg	3.981	3
ksga-grol	2.134	4
sura-dnak	21.547	3
polb-sdha	5.320	2
arad-aceb	12.002	5
araa-acee	3.989	3
arab-nade	2.359	2
arac-gabt	1.357	3
thiq-cara	5.058	5
tbpa-araa	9.976	4
yabn-fumb	2.615	3
leud-dnak	11.123	5
leuc-dnak	17.267	3
leua-dnak	9.125	6
leuo-grol	3.514	3
ilvi-secd	5.652	3
frur-dnak	8.920	5
mraz-grol	0.951	3
mraw-prs	10.383	2
mure-dnak	13.858	3
murf-dnac	3.985	4
murd-slyd	15.422	2
murg-cpdb	6.992	14
ftsz-moac	6.959	8
lpxc-grol	11.072	3
yacf-glpd	1.443	4
hofb-dnak	10.747	4
nadc-dnak	20.261	2
pdhr-acee	9.304	7
acee-grol	3.580	2
acef-acee	25.084	10
lpda-acee	5.863	4
yach-flgc	16.267	6
acnb-grol	5.666	6
yacl-glpd	4.837	9
sped-acnb	14.892	4
spee-args	5.823	11
cueo-dnak	17.801	3
gcd-glpd	8.017	5
can-fur	2.103	7
yadg-glpd	1.106	3
pand-lacz	1.934	3
panc-carb	7.713	4
panb-cara	7.046	7
htre-grol	2.434	3
folk-fsab	1.575	3
dksa-bcsz	8.909	8
sfsa-gspj	14.978	6
hrpb-dnak	21.172	2
fhuc-yjfp	2.867	2
fhud-caia	1.657	3
yadr-chea	4.622	9
mtnn-dnak	9.787	6
dgt-grol	19.028	3
degp-dnak	24.120	2
glnd-alas	5.277	12
map-gshb	3.289	2
rpsb-htpg	5.393	4
tsf-dnac	4.791	2
pyrh-tsf	2.273	3
frr-dxr	7.916	4
dxr-grol	2.620	4
upps-dxr	5.695	5
lpxd-lpxa	11.589	16
fabz-yjda	4.400	3
lpxa-acna	14.688	13
lpxb-dada	4.052	12
rnhb-btue	3.225	6
dnae-held	3.896	3
acca-accd	3.827	5
ldcc-clpa	3.914	3
yaer-grol	0.935	3
tils-bglx	11.442	15
rof-fusa	8.827	7
yaep-inaa	0.231	2
yaeq-grol	0.731	3
yaej-rpla	23.234	7
pros-grol	2.845	2
yaeb-cara	2.625	5
rcsf-dnak	19.971	4
metq-dnak	19.188	2
metn-dnak	10.235	4
gmhb-flit	34.222	6
dkgb-gsp	0.830	2
yafc-ppk	0.566	2
dnaq-napc	11.996	4
yafj-grol	2.993	3
yafq-ceda	10.345	2
yafl-dnaq	3.773	7
yafm-grol	1.097	2
yafn-prs	3.093	2
yafp-grol	11.536	7
ykfj-btud	28.398	9
pepd-greb	3.661	3
gpt-blc	0.000	2
yafa-crr	0.971	4
crl-tate	0.000	2
prob-prs	0.091	3
proa-iscs	3.754	5
ykfg-ceda	15.408	2
yafz-dnae	7.961	4
perr-asps	1.805	3
mmum-dnak	13.385	3
fbpc-grol	0.908	4
yagb-grol	2.133	5
yaga-grol	9.170	2
yage-dnak	10.905	4
yagh-fadj	4.988	6
yagi-btud	4.415	6
argf-ahpf	5.697	7
yagj-ahpf	6.567	7
yagk-ahpf	5.479	10
yagl-dnak	31.513	4
yagm-dnaj	6.798	5
yagp-dnak	10.243	7
yagq-cutc	8.684	5
yagr-deob	10.394	9
yags-dnak	10.494	4
yagt-args	6.729	8
yagw-asnb	2.779	4
yagy-cara	12.154	4
eaeh-tate	4.630	3
ykgd-glpk	9.464	6
ykgf-clpb	3.571	7
beta-dnak	9.365	6
betb-hemg	6.962	7
beti-betb	1.883	8
yaha-dapd	6.645	4
yahb-grol	1.344	4
yahd-nade	4.023	6
yahe-arna	8.306	6
yahf-dnak	10.609	4
yahg-asps	4.451	5
yahi-ahpc	7.271	12
yahj-dnak	14.907	3
yahk-mukb	9.052	6
yahl-grol	7.405	4
prpr-grol	2.517	2
prpb-cara	4.647	12
prpc-nade	5.597	3
prpd-grol	2.462	3
prpe-aspc	4.615	7
coda-cara	6.180	5
cyns-dnak	10.214	4
laca-dnak	12.095	3
lacz-napc	8.340	4
laci-lacz	3.678	2
mhpr-fre	1.299	3
mhpa-glpd	2.347	3
mhpb-glpd	2.088	6
mhpc-cydc	2.752	4
mhpd-ade	3.936	4
mhpf-dnak	11.030	4
mhpe-fdnh	1.617	9
yail-nade	6.684	4
yaim-grol	1.818	5
adhc-glpd	8.476	4
yain-adk	9.591	3
wbbj-dnak	12.454	5
taua-tnaa	1.981	2
taub-grol	1.695	3
taud-grea	5.891	5
hemb-fadh	1.720	4
yaiv-cysi	2.547	3
ddla-bglx	3.486	5
yaib-ahpc	7.512	7
phoa-dnak	33.820	2
proc-nade	2.913	3
yaii-glpd	3.360	2
arol-rplj	2.419	4
yaia-atpa	14.379	7
arom-rpln	9.272	4
rdgc-prs	0.825	2
mak-cutf	6.532	3
sbcc-prs	12.929	2
sbcd-nade	4.054	4
phob-moac	6.115	3
phor-rhle	18.234	2
malz-dnak	15.197	3
acph-grol	4.715	3
quea-dnak	10.525	5
tgt-aceb	4.764	5
yajd-cyaa	9.323	12
ybad-nade	4.054	5
ribd-fur	4.902	5
nusb-fhua	6.664	8
thil-appy	6.856	9
yajo-grol	8.446	7
dxs-appy	2.747	7
ispa-fliy	14.500	6
xseb-flic	27.576	4
thii-livf	17.203	4
pane-grol	3.746	5
cyoa-dada	9.280	20
tig-acee	9.511	34
clpp-adk	8.460	19
clpx-dnak	10.391	12
lon-dnaa	9.551	6
hupb-dnae	12.804	28
ppid-dnae	8.206	6
ybaw-appy	2.056	5
ybax-dnak	8.533	8
ybae-appy	8.209	5
cof-grol	1.097	2
glnk-dnak	10.973	6
tesb-dnak	10.128	6
ybaz-dnak	19.397	3
ybaa-ahpc	1.875	4
maa-dnak	13.078	15
acrr-glpd	2.027	2
pric-metg	12.587	10
apt-dxr	8.605	4
dnax-rhsd	18.534	3
ybab-inaa	11.641	5
recr-lacz	3.103	5
htpg-hemf	3.529	2
adk-gals	5.933	4
hemh-asna	3.857	9
aes-cmk	10.768	9
gsk-mpl	2.875	7
usha-dnak	9.331	5
ybak-dnak	19.434	6
ybap-appy	6.715	13
ybaq-prs	1.770	2
copa-dnak	9.899	7
glsa1-fabd	0.862	3
cuer-pola	9.644	2
ybbk-acef	8.322	3
ybbl-grol-1	8.136	6
ybbo-allb	7.352	9
ybba-dnak	15.871	3
rhsd-grol	11.578	6
ybbc-grol	2.249	4
rhse-dnae	13.036	16
selu-gida	4.451	3
ybbs-grol	2.330	4
alla-clpb	3.808	5
allr-glpk	7.539	5
gcl-asps	3.143	6
hyi-ahpc	7.905	7
glxr-nade	4.307	4
allb-glxk	2.163	6
glxk-arnc	1.194	2
ylba-gpmb	8.626	8
allc-agaz	12.921	6
alld-grol	3.541	6
fdra-allc	10.116	4
ylbe-grol	2.374	4
ylbf-dnac	8.407	8
arcc-dnak	12.775	4
purk-ding	2.893	6
pure-degp	5.243	11
lpxh-crl	6.281	19
ppib-accc	10.248	18
cyss-def	3.335	3
fold-dnak	8.821	5
sfmc-adk	7.296	3
intd-crl	7.876	18
ybcd-yoad	9.384	2
ybcm-cysi	7.176	12
ybcn-atpc	18.801	8
ybco-nade	2.182	2
ybcs-ompa	5.347	2
nohb-nade	5.195	7
appy-ahpf	9.455	16
envy-ahpf	4.766	13
ybch-atpa	2.078	5
nfra-dnak	11.652	6
cusr-arod	1.415	7
cusf-ybaa	6.157	3
cusb-rtcb	5.154	2
ybdg-clpb	4.690	4
ybdk-glcc	2.498	6
fes-grol	5.853	5
entf-cara	2.778	6
fepe-glpd	17.055	4
fepc-dada	6.891	12
fepb-btuf	9.524	14
entc-alsa	5.500	6
ente-entc	9.442	7
entb-adk	8.496	17
enta-dnak	8.275	6
ybdb-nade	4.737	2
ybdd-dnak	9.318	6
ybdh-dnak	8.630	5
ybdl-grol	4.355	6
ybdm-nade	9.038	7
ybdn-grol	1.017	3
ybdo-grol	2.517	3
dsbg-adiy	12.075	7
ahpc-lacz	11.187	6
ahpf-q79bd2	0.576	4
uspg-ahpf	7.175	18
ybdr-dnac	9.289	6
rnk-dnae	9.818	20
citg-dcm	8.005	3
citx-grol	6.820	4
citd-glpd	0.399	2
citc-citx	6.054	6
dpib-glpd	1.601	3
dpia-atob	2.575	6
cspe-hcha	9.728	20
lipa-dnak	7.559	8
ybef-ftsi	4.140	3
ybed-clpx	5.539	7
ybea-grol	3.454	3
cobc-grol	4.063	4
nadd-ahpc	5.404	8
hola-grol	1.097	2
rlpb-cysi	8.568	3
leus-grol	4.373	4
ybel-grol	5.315	8
yber-grol	4.886	6
ybev-grol	5.714	3
hscc-ada	9.884	27
riha-arna	6.030	16
gltl-dnak	12.336	5
corc-meth	7.112	7
ybey-rof	13.947	12
ybez-cusb	4.178	5
ylea-grol	12.661	7
ubif-glpd	2.159	4
asnb-dnak	12.116	4
nagd-asnb	1.435	5
nagc-grol	6.333	6
naga-intr	2.959	5
nagb-arna	12.056	10
fur-nade	5.560	2
flda-fadr	14.139	13
ybff-grol	4.050	2
seqa-umuc	3.750	2
pgm-nade	8.226	2
spef-glns	5.091	4
rhsc-dnak	19.290	5
ybfo-grol	15.164	4
ybfl-ccmh	4.993	7
ybfd-fepc	2.789	3
ybga-grol	0.990	3
phrb-grol	21.598	9
ybgi-arca	18.104	5
ybgj-agad	0.816	4
ybgk-grol	3.391	5
ybgl-dnak	9.673	5
nei-grol-1	2.975	4
ybgp-dnak	13.351	3
ybgd-pfla	5.326	3
glta-grol	2.729	4
sdha-nade	5.583	2
sdhb-grol	4.248	2
suca-dnae	2.558	4
sucb-dnae	11.795	10
succ-prs	5.998	8
sucd-dnae	3.301	4
farr-prs	23.960	5
ybgg-fdng	10.404	5
tola-rpmb	18.688	5
nada-acca	3.574	4
arog-dnak	13.481	3
gpma-arog	6.698	10
galm-dnak	14.190	4
galt-nade	9.222	2
gale-nade	4.358	4
modf-grol	6.408	7
modc-grol	1.097	2
ybha-grol	2.138	3
pgl-fdnh	3.643	6
ybhc-rtcb	17.400	3
ybhb-dnak	13.517	7
bioa-dnae	1.796	5
biob-dnak	16.276	3
biof-grol	2.273	3
bioc-grol	1.921	4
biod-dld	4.523	4
ybhk-glgb	4.497	8
moaa-chea	5.446	7
moab-rpmb	14.937	3
moac-djla	13.240	6
moad-chea	4.570	11
moae-allr	7.701	9
ybho-glpd	2.538	6
ybhp-glpd	0.997	3
ybih-ahpc	10.699	7
rhle-emra	13.028	23
ybia-dnak	18.981	7
ding-fur	8.485	12
ybii-acs	10.373	12
fiu-held	11.655	4
glnq-dnak	19.980	2
glnh-ydcp	4.232	2
dps-tpx	0.000	2
ybip-dpib	7.107	4
mntr-amia	19.707	5
ybis-dnak	17.630	3
ybit-sapf	1.029	2
ybiu-grol	2.281	3
suph-gpma	25.233	7
ybiw-nrda	4.117	6
ybiy-caib	3.720	5
moeb-chbf	6.497	10
moea-argg	4.394	4
ybik-caib	3.387	4
ylig-cybc	14.393	18
ylij-rplb	29.284	2
deor-dnak	31.146	4
grxa-dnak	8.585	10
nfsa-dnak	17.896	2
potf-fur	2.252	3
rumb-appy	13.637	8
artj-uspg	1.852	2
arti-pdhr	3.555	3
artp-grol	3.016	4
ltae-nade	2.332	2
poxb-mrcb	7.253	3
hcp-poxb	1.063	2
ybjd-lon	16.635	4
ybjx-appy	13.979	7
maca-rplv	14.398	4
clps-bglx	5.963	9
clpa-cada	13.036	11
infa-acrb	14.895	7
aat-bglx	6.612	8
trxb-nade	6.869	2
lrp-nade	5.602	3
sers-gatz	4.687	3
dmsb-cysh	3.851	4
ycac-puta	3.165	3
ycak-rplb	23.831	3
pfla-nade	2.613	3
pflb-fhua	4.807	7
serc-grol	16.161	4
aroa-hisp	3.011	3
cmk-nade	1.601	3
rpsa-amia	14.576	14
ycaq-grol	1.803	3
ycar-q79bd2	1.317	3
kdsb-nade	5.342	3
ycbj-grol	2.949	2
smta-grol	3.947	8
muke-prs	16.504	6
mukb-prs	19.142	7
ycbb-sucb	22.501	2
ycbk-cybc	6.771	10
aspc-nade	2.687	2
asns-nade	2.182	2
pncb-grol	8.309	10
pepn-rsua	6.060	3
ssub-dnak	8.531	5
ssud-dnae	3.319	7
ssue-grol	20.094	3
pyrd-dld	3.067	5
ycby-appy	15.429	17
uup-nade	3.878	3
pqib-uup	14.624	3
faba-ilva	6.069	9
ycbg-pfla	13.566	7
held-dnak	13.150	3
ycct-prfh	19.362	2
tuse-atpe	6.890	6
hyad-lacz	11.652	11
hyae-glxr	9.764	9
hyaf-dnak	10.759	8
appa-eaeh	26.539	3
cspg-hcha	13.686	13
gnsa-iscs	15.360	6
torr-rplb	29.044	2
tora-grol	7.504	10
cbpa-dnak	19.056	8
agp-hfq	14.604	4
yccj-cyaa	12.904	7
wrba-nikd	8.269	3
rutc-dnak	6.034	8
ruta-dnak	16.685	8
rutr-glpc	15.249	18
puta-dnak	7.985	7
ycdo-dnak	10.278	6
ycdb-ding	15.292	9
ycdx-gnd	2.334	7
ycdy-crl	12.128	7
ymdb-acrb	2.711	4
mdog-rpsc	11.895	5
msyb-pepd	25.713	10
htrb-grol	12.563	7
ycea-dnak	25.019	4
ycei-slyd	23.067	5
sola-envz	12.985	9
pyrc-nade	3.164	3
rimj-grol	1.097	2
yceh-hsdr	8.204	4
mvim-aste	1.620	4
flgn-chba	9.961	8
flgm-dnak	19.349	7
flgb-dps	17.046	6
flge-nade	13.404	2
flgf-djla	25.667	4
flgg-ints	13.883	7
flgk-rpsb	6.605	2
flgl-phob	9.693	3
rluc-ptsp	12.353	12
yced-djla	11.763	11
rpmf-rpmb	58.442	2
fabh-cca	2.505	4
fabd-nade	1.671	3
fabg-chbf	0.966	5
fabf-dcd	6.459	3
pabc-pfla	3.841	6
yceg-oppd	0.515	4
tmk-appa	17.749	4
holb-fabf	18.251	4
ycfh-dsbc	4.866	7
ycff-acca	3.953	8
thik-grol	8.780	6
nagz-ompl	23.269	3
ndh-alr	12.442	7
mfd-ihfa	25.896	7
ycfx-dld	6.543	9
npda-rplb	15.114	10
potd-dtd	8.333	7
pota-grol	2.552	2
pept-glnb	14.133	8
ycfd-nuoe	11.027	13
phop-hflb	5.087	5
purb-clpx	4.709	5
trmu-nade	20.998	3
ymfb-argg	5.106	4
rlue-clpp	21.901	4
icd-nade	4.046	5
ymfd-grol	3.605	3
ymfg-dnak	9.120	8
ymfj-mine	2.062	3
mcra-nfnb	19.416	4
ycge-rpsd	9.528	4
ycgf-dnab	9.022	7
ycgz-crl	15.738	9
ymga-last	10.574	16
ymgc-rpmb	33.736	6
mine-dps	3.757	7
minc-nuoe	15.036	10
ycgk-dnak	21.280	2
ycgl-atpd	12.444	20
ycgm-rplb	25.605	4
umud-fldb	7.521	7
ycgb-greb	13.077	5
dadx-grol	20.188	3
ldca-grol	0.988	3
ycgr-dnak	9.023	5
ycgy-bglx	5.229	11
trea-ada	7.649	6
ycgv-adhe	22.732	3
engd-asna	4.637	7
pth-prs	1.031	2
prs-grol	1.097	2
lolb-ansb	9.241	6
prfa-dnak	16.979	6
hemk-atpg	2.128	2
sirb1-kdsd	19.715	6
kdsa-djla	5.398	5
ycho-asps	9.619	8
narl-yici	3.314	2
narg-rpsd	9.823	2
narh-nade	7.473	3
narj-sdha	5.308	2
puru-grol	1.454	2
ychj-crl	9.424	26
ychk-grol	2.052	2
hnr-ynfe	3.218	2
galu-puru	0.523	2
hns-prs	13.098	7
tdk-pflb	4.219	4
ychg-dnak	13.728	6
adhe-intr	15.115	7
oppa-guaa	3.918	2
oppf-grol	2.888	5
ycii-fdhe	2.744	7
ycia-nade	15.322	6
ycie-nade	2.777	2
ycif-fabi	3.927	6
ycig-nade	31.314	5
trpa-nade	2.563	5
trpb-greb	6.684	6
trpc-grol	2.260	3
trpe-acee	12.986	22
trph-napc	5.839	7
rlub-rpld	9.939	6
btur-cca	12.443	15
ycik-napc	7.547	3
ycin-nade	5.578	4
topa-hfq	14.772	6
cysb-gcvp	3.981	5
acna-nade	5.890	2
riba-pyrf	2.608	3
pgpb-rrma	4.801	2
pyrf-riba	3.673	2
ycih-dnak	15.374	15
ycit-fabi	1.639	4
ycir-grol	3.654	3
rnb-acs	4.937	7
sapd-grol	7.231	3
ymja-galf	12.952	13
puur-livf	18.860	2
puub-acee	4.642	12
pspf-mqo	3.163	3
pspa-crl	14.932	2
ycjm-grol	3.118	3
ycjs-grol	1.667	2
ycjw-nade	3.950	4
ycjx-grol	5.330	4
ycjf-alr	6.154	4
tyrr-ahpf	1.834	2
tpx-cysb	0.875	3
ycji-dnak	11.500	4
ycjz-prs	11.460	6
fnr-nade	3.405	5
abgb-grol	7.927	6
abgr-grol	0.731	3
dbpa-grol	2.131	5
ydao-grol	2.544	2
intr-rspa	0.612	2
ydac-ycig	51.449	2
rect-degp	8.735	4
rece-glpr	8.577	8
racc-hcha	20.908	9
ydae-alpa	13.270	5
kil-asma	5.206	12
racr-dnak	9.741	11
ydas-nade	8.231	3
ydat-fur	2.252	3
ydav-grol	3.268	3
ynak-dnak	14.918	3
yday-dnak	14.889	4
ynaa-dld	12.336	4
stfr-acee	16.052	8
pinr-pinq	12.895	4
ynae-mine	25.000	4
uspf-cybc	14.395	20
ldha-nade	2.412	4
ydbh-daca	1.324	5
fear-grol	3.331	3
tyna-acee	4.525	7
maoc-kdgr	22.951	3
paab-cysq	17.726	6
paag-sdha	4.737	2
paaj-aas	5.874	5
paax-grol	22.863	4
paay-fdng	9.435	7
ydba-acee	21.661	8
ydbc-dsbg	0.202	2
ynbc-atos	15.657	4
ydcf-rplb	30.360	2
alda-rhsa	14.455	3
trg-phea	7.115	4
ydcj-crec	5.389	5
mdod-ptra	6.235	4
riml-paai	4.454	3
ydck-dnak	9.220	5
tehb-grol	15.683	5
ydcp-arpa	10.476	12
ydcr-grol	1.097	2
ydcs-amia	5.148	6
ydcw-alr	2.052	4
yncc-hcha	10.952	6
yncg-grol	6.656	4
ydce-glgb	7.051	15
yddh-clpb	11.253	8
nhoa-grol	7.809	8
ydde-gltb	5.623	6
narw-greb	3.763	3
nary-amia	5.743	6
narz-grol	6.664	4
yddj-rpsd	5.610	2
fdng-acee	4.919	3
fdnh-corc	17.972	4
adhp-aceb	12.509	4
osmc-fdog	4.802	10
yddo-grol	0.731	3
yddp-fusa	2.734	5
dos-kdsd	1.459	3
gadb-gada	1.304	3
pqql-dnak	11.654	5
ydem-grol	1.227	2
ydep-mdtp	3.330	2
fimd-grol	2.672	5
ydeu-cafa	10.198	9
ydev-bcsb	7.833	12
ydew-grol	11.083	5
ego-grol	1.586	2
yneb-grol	2.782	3
ynec-nade	2.182	2
uxab-hsdr	3.813	7
yneg-alka	16.196	13
glsa2-grol	1.258	3
ynej-grol	0.731	3
ydeh-dld	2.433	4
ydej-dld	5.329	7
dcp-atpg	18.177	4
ydfg-acrb	5.555	8
ydfh-grol	3.509	2
ydfz-lacz	7.593	10
ydfi-mtld	4.115	5
stfq-acna	11.999	12
noha-dld	10.185	3
cspi-hcha	12.198	15
cspb-hcha	11.414	18
relb-dnak	8.695	6
flxa-dnak	18.353	14
ydfw-rpmb	48.724	3
ydfx-dnak	10.484	5
dicc-citd	18.948	3
dica-dnak	23.530	6
intq-grol	23.512	4
rspa-grol	1.344	2
speg-sdha	3.349	3
ynfe-dnae	4.123	2
ydgb-ihfa	13.818	6
rsta-glnk	1.947	10
tus-grol	2.009	3
fumc-asps	14.777	13
fuma-fumb	4.560	3
mana-aas	6.879	16
ydga-dusc	4.029	6
uida-nade	4.421	2
uidr-hcha	3.038	3
hdha-grol	5.202	4
mali-grol	20.191	3
maly-aaeb	9.388	11
add-arpa	6.596	7
rnfc-glcb	16.200	4
nth-dnak	21.504	3
pdxy-glna	2.675	3
tyrs-bioc	3.899	4
pdxh-cybc	7.659	9
ydha-dnak	20.189	5
anmk-bioc	2.833	8
nema-ribb	13.797	4
ydhd-csra	10.604	18
sodb-evga	18.495	6
ydhb-ade	2.200	5
cfa-hrpb	3.276	2
ribe-aas	3.960	4
ydhq-dnak	10.730	15
ydhs-nade	3.212	2
ydhw-acee	3.258	12
ydhz-arca	8.612	9
pykf-cyaa	7.820	19
sufe-nade	3.580	3
sufs-dps	3.446	8
sufd-pflb	4.515	3
sufc-cysk	3.449	6
sufa-nade	6.220	5
ydib-heme	0.565	2
arod-dppa	0.923	4
ydif-grol	2.039	2
ydis-dld	6.589	6
ppsa-rplb	31.699	2
ydia-grol	1.623	4
aroh-grol	3.513	6
ydie-nade	18.994	13
ydiu-grol	3.084	2
ydiv-grol	1.304	5
btud-grol	1.677	3
btue-dnaj	8.703	16
ihfa-alpa	14.092	7
phet-rpsb	3.880	2
thrs-nade	4.607	5
ydiz-dnak	11.196	16
ynia-envy	2.590	7
ynic-rplj	0.396	3
kate-fur	6.579	9
chbg-grol	1.754	5
chbr-grol	1.097	2
chba-crcb	9.683	11
nade-yhca	5.753	2
cho-dnak	12.008	6
aste-glpk	2.072	4
astb-grol	5.124	2
asta-caib	11.428	6
argm-grol	1.343	2
xtha-flit	4.904	10
ynja-grol	17.226	4
nudg-ahpc	4.999	3
seld-bioc	12.689	9
ydja-arti	8.167	10
sppa-grol	2.634	2
ansa-imp	9.009	3
pnca-heme	3.672	5
ydjf-asps	11.509	14
ydjg-ansa	3.414	4
ydji-sucb	10.435	3
ydjj-ansa	11.303	9
yeac-mazg	7.452	3
gapa-yfjj	5.962	2
yead-nade	5.309	3
yeae-grol	2.667	5
mipa-slyd	10.638	3
yeag-intr	2.526	3
yeak-grol	3.154	12
yeam-cutf	7.647	16
yeao-eco	14.546	7
year-deoc	5.506	7
yeat-ftsz	4.305	13
yeau-grol	3.451	2
rnd-grol	1.097	2
fadd-cysi	5.405	8
yeaz-ada	5.588	8
yoaa-edd	2.336	5
yoah-glgs	12.203	5
pabb-acek	6.606	5
yeab-grol	7.621	5
sdaa-prpd	1.684	4
manx-cytr	4.082	5
rrma-fur	4.003	4
cspc-cpxr	12.984	13
yebr-dnak	25.582	7
ppha-grol	1.097	2
yoba-nade	20.924	6
hole-dnak	8.246	6
yobb-grol	12.870	12
ptrb-fur	17.051	4
yebe-diaa	7.398	4
yebg-glgb	6.780	11
purt-lacz	11.987	6
eda-btud	11.682	8
edd-ansa	6.558	7
zwf-dnae	10.261	4
pyka-fhua	4.399	8
msbb-acee	4.919	21
znuc-grol	19.204	5
ruvb-acee	8.159	7
ruva-crl	2.074	6
ruvc-grol	1.097	2
yebc-cybc	16.797	13
nudb-arsr	2.073	5
asps-acnb	8.976	7
yece-grol	3.487	2
yeco-napc	1.822	4
yecp-acee	4.543	8
torz-acnb	3.692	3
cutc-proc	2.479	4
args-acee	3.522	6
chez-atpd	4.720	13
chey-nade	3.411	4
cheb-dnak	7.099	9
cher-dnak	11.890	7
chew-adk	7.879	26
chea-allc	7.257	12
flhd-dnak	11.818	4
uspc-insn1	12.692	6
otsb-dada	2.838	5
arag-serb	0.660	3
araf-dnak	18.819	4
ftnb-nade	4.957	4
yecj-atpd	4.142	12
ftna-nuok	0.303	2
yech-iscs	2.867	3
yeca-dada	19.842	22
uvry-ahpf	14.599	9
yecf-dicc	11.594	15
sdia-dnak	10.932	5
yecc-fur	5.951	4
fliz-fdnh	4.550	5
flia-csgd	6.294	11
flic-asps	13.007	6
flid-fdng	5.581	5
flis-hfq	9.604	11
amya-guaa	3.672	4
yedf-dnak	22.905	5
yedk-ahpf	8.736	15
yedl-grol	2.669	2
yedn-dnak	12.441	4
yedm-rpln	0.431	2
flif-sdha	21.155	2
flig-mukb	14.021	7
flih-dnak	14.157	12
flii-envz	14.636	5
flij-cyaa	9.397	8
flik-cydc	16.212	11
flil-intb	7.794	6
flim-grol	23.687	3
rcsa-grol	9.116	5
yedp-nade	4.877	3
yodc-srmb	22.748	2
yedi-yedp	3.854	2
vsr-dnak	10.936	5
dcm-amn	11.439	8
yedj-arsr	2.319	6
hcha-djla	5.639	4
yedy-dnak	13.061	3
yeei-ahpc	10.180	14
yeel-apha	2.743	2
amn-ego	4.047	7
yeen-aat	10.252	18
nac-prs	0.000	2
erfk-prs	13.387	2
cobt-amn	2.272	6
cobs-hcha	1.092	5
cobu-flgj	10.582	5
yoea_2-dnak	12.101	5
flu-ydbh	12.656	3
yeeu-nade	5.461	2
yeev-dnak	7.102	7
sbcb-grol	1.201	3
yeez-grol	6.168	6
hisd-ahpc	2.368	6
hisc-grol	1.204	5
hisb-gltb	2.643	3
hish-grol	1.097	2
hisa-dnak	12.611	3
hisi-cspi	7.002	16
ugd-grol	1.694	3
gnd-nade	3.037	2
yefi-gnd	1.301	3
yefg-grol	3.325	3
glf-grol	2.046	4
rfbc-grol-1	4.889	4
rmla1-def	2.812	7
rfbd-exur	1.921	6
rfbb-lacz	3.850	4
galf-arpb	1.726	9
wcam-dnak	11.409	4
wcak-ftsl	10.099	22
manb-bioc	11.861	9
manc-carb	15.346	4
fcl-grol	1.851	3
gmd-glnd	2.829	3
wcac-grol	17.639	5
wcaa-flif	6.951	9
wzb-degq	10.483	16
asma-aega	4.982	9
dcd-gros	2.332	2
udk-grxb	3.928	3
alka-beti	7.061	17
yegd-baes	4.427	6
yegl-grol	13.180	8
baer-iscs	2.525	4
yegq-acrb	3.717	4
yegs-dapd	3.098	6
gatr-dnak	8.215	9
gatd-baer	12.133	16
gatz-grol	1.053	3
yegu-nade	5.028	4
yegv-guaa	8.457	10
yegw-xapr	0.000	2
thid-fimc	4.274	6
thim-grol	1.865	3
yohl-mipa	3.568	5
mrp-fdnh	9.240	6
metg-rplb	29.932	2
molr-grol	3.193	2
yehk-dnak	10.382	5
yehq-grol	1.782	4
mlra-glpd	2.050	5
yehx-fur	3.925	6
yehz-nade	6.814	3
bglx-rplb	11.851	6
dld-grol	5.338	3
yohf-nade	5.538	5
dusc-grol	1.097	2
mgla-degp	6.247	5
mglb-nade	10.828	4
gals-grol	2.365	4
yeig-nade	8.005	5
cira-cho	6.561	5
nfo-hemd	9.118	5
yeii-fabf	12.318	6
rihb-nade	5.164	5
yein-glpd	7.909	12
yeic-aste	7.086	10
fruk-frub	1.797	3
frub-gcp	4.690	5
yeir-araa	3.069	7
spr-grol	13.325	9
yeja-grol	4.614	3
yejf-chea	12.092	5
yejg-hns	9.687	6
rsua-greb	2.788	3
yejh-grol	15.509	4
rply-dnak	21.620	2
ndpa-spy	42.285	2
narp-hcha	2.415	3
ccme-ompl	20.551	4
napd-asps	12.760	14
mqo-intr	4.944	3
yoji-atpd	3.492	6
alkb-dusb	9.968	10
ada-fur	14.057	7
yojn-yebs	2.584	2
rcsb-yeao	0.231	2
atoc-nade	12.828	8
atod-grol	1.779	2
atoa-yfio	3.061	2
atob-aceb	2.991	3
yfaq-grol	6.035	3
yfas-alas	4.438	13
yfaa-gltd	13.684	6
gyra-args	3.185	8
ubig-dnak	7.514	10
yfal-alas	8.965	7
nrda-bglx	4.779	2
nrdb-nrda	1.969	4
inaa-grol	8.228	7
glpq-nrdb	1.984	3
glpa-grol	5.481	3
glpb-cbl	4.402	4
glpc-glna	3.142	4
yfaw-fur	9.446	10
yfax-grol	1.482	2
cina-daca	0.625	2
yfao-chbb	9.552	7
arnc-menc	2.621	3
arna-grol	16.923	4
yfbh-grol	1.097	2
pmrd-otsb	14.363	9
mene-iscs	3.256	4
menc-last	1.286	5
menb-nade	5.233	3
yfbb-fhuc	4.188	5
menf-dnak	7.799	6
elab-hfq	19.518	6
elaa-moac	12.357	6
rnz-fkpa	9.310	6
yfbk-dpib	8.036	2
yfbm-dps	11.618	5
nuoi-gpmb	6.077	3
nuof-fadb	7.167	6
nuoe-dicc	13.487	15
yfbq-glpd	6.753	7
yfbr-flig	0.407	3
yfbv-ppk	0.073	2
acka-ahpc	6.231	13
pta-argg	7.669	13
yfcd-dnak	14.790	4
yfcf-pepd	1.791	3
yfcg-grol	5.961	3
folx-rimj	0.000	2
yfch-cybc	12.192	8
yfci-grol	2.756	4
hisp-grol	3.432	2
ubix-grol	17.065	5
folc-asps	9.212	9
usg-cusa	4.100	7
pdxb-ahpc	9.209	8
div-glpd	21.595	4
fabb-arsb	8.446	8
yfcl-gor	18.927	6
aroc-cobs	9.678	6
yfcu-dnaj	6.968	16
fadi-grol	20.946	6
yfcz-glcb	13.358	7
vacj-grol	6.276	2
yfdk-pepd	7.328	6
yfdp-rplb	40.531	2
yfdq-glpk	2.610	3
yfdr-grol	0.841	4
yfds-rplb	17.616	5
dsdc-grol	8.997	6
dsda-nade	11.643	4
evgs-dnae	1.741	2
yfde-araf	3.257	6
yfdu-hcha	3.340	5
frc-nade	3.264	2
yfdx-ydhy	7.109	2
ddg-grol	2.347	4
yfdz-glcb	3.615	6
ypdb-grol	2.121	2
ypdc-grol	1.097	2
ypde-hflb	6.022	5
ypdf-grol	3.036	2
glk-nade	1.091	4
yfed-rplb	25.399	5
gltx-imp	10.858	6
xapr-grol	1.831	3
xapa-grol	1.639	4
liga-yahj	4.216	3
cysk-dld	6.141	7
ptsi-dnaj	13.209	6
pdxk-dnak	17.180	3
yfes-cysm	6.090	4
cysm-alse	6.672	6
cysa-cysk	3.946	4
cysp-dnak	19.524	2
yfet-gard	11.195	10
murq-mdod	13.067	7
yfex-mtga	6.996	3
yfez-grol	6.174	5
ypea-phnn	16.183	8
amia-nade	11.440	3
hemf-nade	4.189	2
eutr-acps	1.185	4
eutk-pepd	9.802	4
eutl-eutk	8.060	2
eutc-dnak	10.646	7
eutb-grol	1.207	2
eutg-grol	1.223	2
eutj-dnaj	11.504	6
eute-hflb	6.437	4
eutd-insf1	1.500	9
eutt-fur	7.618	5
eutq-deoc	7.985	7
eutp-dnak	13.677	17
euts-alpa	1.922	9
maeb-nade	2.643	2
tala-nade	2.838	3
tktb-crl	14.258	5
ypfg-flig	4.042	2
yffh-acee	4.852	9
narq-dnak	8.620	11
acrd-alas	4.598	3
yffb-dps	8.244	11
dape-grol	2.564	2
ypfi-dnae	5.728	9
purc-grol	1.519	2
nlpb-nade	4.403	5
dapa-nade	6.567	3
bcp-arod	3.472	8
hyfa-cutf	8.146	4
hyfg-grol-2	5.252	5
hyfr-dnaj	18.437	7
yfgd-flxa	23.575	7
upp-lrp	7.762	5
purm-uvry	1.610	4
ppk-cybc	9.058	6
ppx-gals	9.134	5
guaa-nade	2.831	3
xsea-eute	22.621	5
yfgl-lldd	1.395	2
ispg-yagy	3.545	2
yfga-cybc	19.284	9
yfgb-grol	16.073	10
pbpc-clpb	12.301	8
pepb-held	1.434	2
iscx-rplb	18.471	6
fdx-coda	5.981	9
hsca-ahpc	12.878	18
hscb-pepd	2.978	2
isca-dps	16.892	4
nifu-iscs	5.391	2
iscs-bioc	4.907	9
yfhp-hscb	24.058	4
suhb-nade	12.345	5
yfhr-caid	1.548	6
hcar-grol	0.731	3
hcae-grol	1.980	2
hcac-cydd	19.897	5
hcab-glsa2	6.853	7
hcad-grol	2.519	3
yphb-hypb	17.672	4
yphe-grol	3.982	4
glya-ybao	1.887	5
hmp-agaz	3.307	5
glnb-adk	15.252	7
yfha-nade	3.676	6
purl-dnaj	8.557	6
tada-acef	6.738	4
yfhl-gida	5.333	8
acps-grol	10.293	11
pdxj-amia	7.764	3
reco-aega	9.592	9
era-fimb	15.258	18
rpoe-btud	8.456	14
nadb-fur	6.482	6
yfic-grol	6.553	3
srmb-dnab	27.325	4
yfie-prs	0.460	3
grca-pflb	5.736	4
ung-grol	21.303	6
yfif-greb	18.528	9
trxc-acee	11.827	14
yfiq-htpg	3.346	5
pssa-ppx	15.025	8
clpb-alas	9.750	12
yfih-glpc	13.660	8
rlud-galf	8.440	15
raia-cybc	19.170	6
phea-eutd	0.832	2
rpls-nane	4.593	2
rpsp-btud	14.662	13
grpe-clpb	9.032	25
ppnk-dnak	9.580	4
yfjf-dnak	14.920	20
smpb-rpla	9.674	6
inta-rplb	35.340	2
yfjk-acee	3.768	14
yfjl-alsa	2.793	4
yfjm-mine	17.006	3
yfjn-grol	1.097	2
yfjq-grol	10.011	3
yfjr-grol	1.952	4
yfjx-gntk	3.059	4
yfjy-gida	4.595	7
yfjz-yfdx	7.109	2
ypjb-dnaj	5.441	9
ygaf-grol	1.322	2
gabd-grol	1.976	3
gabt-mete	4.159	5
ygae-grol	1.097	2
ygav-laca	18.779	7
ygap-grol	16.024	5
stpa-htpg	21.401	7
ygam-rplq	19.409	3
nrdh-dnak	9.823	5
nrde-grol	9.594	9
nrdf-cysm	7.913	6
prox-yagt	10.819	2
mpra-alas	4.821	11
luxs-lacz	3.596	3
gsha-mdod	4.524	3
yqab-mlc	0.369	2
alas-bcsb	3.885	4
recx-greb	3.274	4
reca-nade	12.687	6
ygad-ahpc	2.839	6
srlb-arna	2.513	4
srld-grol	2.149	4
norv-aas	14.067	7
hydn-grol	1.097	2
ascb-glgc	3.925	6
hyci-fabz	12.205	7
hych-phnn	0.360	3
hycg-grol	2.866	3
hyce-ade	1.858	4
hypb-fur	10.163	5
hypd-grol-1	3.482	3
hype-yafy	2.807	2
fhla-grol	1.603	2
muts-baes	4.123	4
pphb-grol	11.677	6
ygbj-prs	6.476	4
ygbk-ygaf	4.886	3
ygbl-grol	1.046	3
ygbm-grol	1.097	2
sure-beta	11.291	2
trud-cysq	12.888	7
ispf-caif	18.298	4
cysc-bfd	6.729	12
cysn-trud	2.333	2
cysd-grol	2.387	4
ygbt-cysh	10.707	4
ygch-fkpa	6.948	3
ygcj-ycjw	1.355	2
ygck-grol	13.244	9
ygcl-grol	4.161	5
ygcb-acee	3.933	7
cysh-grol	1.714	2
cysi-pros	4.023	4
cysj-ribb	8.334	2
ygcm-gor	1.415	3
ygcn-grol	3.967	4
ygco-grol	9.928	5
ygcp-dnak	17.896	2
ygcf-rplb	29.044	2
eno-arof	6.265	11
pyrg-hcha	4.403	7
mazg-dld	3.401	4
chpa-yibl	5.417	2
chpr-chab	19.208	11
rela-acee	11.149	14
gudd-grol	3.499	4
gudx-glna	2.971	4
yqca-hns	19.732	7
yqcd-ahpc	3.273	6
ygdh-grol	1.537	2
sdab-blc	0.769	2
fuco-nade	6.550	3
fuca-ynek	5.317	2
fuci-yebt	5.326	2
fuck-dnax	7.843	4
fucr-gltx	10.207	5
mtfa-fliy	10.565	14
gcva-grol	1.097	2
csda-dape	2.373	4
ygdk-nade	3.882	2
ygdl-rpld	9.338	6
mlta-prov	2.930	2
arga-bgla	1.107	3
recd-dnaj	7.520	5
recb-carb	10.396	7
ptra-acps	12.674	6
recc-uvra	4.330	2
thya-rplb	14.202	5
ptsp-grol	20.094	3
nudh-grol	12.884	13
muth-napc	16.957	7
tas-grol	6.069	3
aas-grol	8.735	3
lysa-frvx	4.056	5
lysr-rfaj	0.643	2
ygea-grol	1.097	2
kdud-gida	5.552	3
kdui-grol	3.505	3
ygeh-grol	1.206	2
ygep-dnak	20.927	2
xdhb-lacz	11.782	4
xdhc-nrdi	5.618	3
ygev-grol	11.028	7
ygey-imp	4.681	5
ygez-grol	1.728	3
yqeb-htpg	2.631	2
ygfj-grol	1.097	2
[truncated: 1,114 more rows]
