# Supplementary material for: Structural disorder promotes assembly of protein complexes
Source: BMC Struct Biol. 2007 Oct 8;7:65. doi: 10.1186/1472-6807-7-65 (PMC2194777; doi:10.1186/1472-6807-7-65)
Supplement: Additional File 5 — Average predicted disorder for each yeast complex. [file 1472-6807-7-65-S5.xls]

## Sheet: suppl2_table
The calculated (%IU) and observed (%unstr) disorder for each protein occurring in one of the complexes and present in PDB (the size of the complex is also indicated)
spid	%IU	pdb_match	%unstr	complex	compl_size
metk_ecoli	5.74413	1fug_A	0	metk-metk-1	1
elap_ecoli	6.97674	1lt3_A	0	elta-elta-1	3
elap_ecoli	6.97674	1lt3_A	0	elta-elta-1	3
elbp_ecoli	0.806452	1djr_D	0	elta-elta-1	3
ecot_ecoli	2.46914	1azz_C	0	eco-eco-1	3
nkp1_rat	2.41935	1fi8_A	0.877193	eco-eco-1	3
ecot_ecoli	2.46914	1azz_C	0	eco-eco-1	3
dpo3b_ecoli	2.45902	1jqj_A	0	dnan-hola-1	2
hola_ecoli	0	1jqj_C	4.37318	dnan-hola-1	2
dpo3b_ecoli	2.45902	1jqj_A	0	dnan-hola-2	2
hola_ecoli	0	1jqj_C	4.37318	dnan-hola-2	2
hola_ecoli	0	1jqj_C	4.37318	dnax-hola-1	3
holb_ecoli	0.598802	1a5t_	0	dnax-hola-1	3
blip_strcl	0	1jtg_B	0	bla-blip-1	2
blat_ecoli	10.8392	1zg4_A	8.04196	bla-blip-1	2
moeb_ecoli	0.401606	1jw9_B	3.61446	moad-moeb-1	2
moad_ecoli	0	1fm0_D	0	moad-moeb-1	2
moad_ecoli	0	1fm0_D	0	moad-moeb-2	2
moeb_ecoli	0.401606	1jw9_B	3.61446	moad-moeb-2	2
moeb_ecoli	0.401606	1jw9_B	3.61446	moad-moeb-3	2
moad_ecoli	0	1fm0_D	0	moad-moeb-3	2
btud_ecoli	2.40964	1l7v_C	7.22892	btuc-btud-1	2
btuc_ecoli	0	1l7v_A	0.613497	btuc-btud-1	2
cara_ecoli	8.37696	1bxr_B	0.78534	cara-carb-6	2
carb_ecoli	1.86567	1a9x_A	0	cara-carb-6	2
clps_ecoli	0	1mbu_C	18.8679	clpa-clps-3	2
clpa_ecoli	8.70712	1ksf_X	5.80475	clpa-clps-3	2
clpa_ecoli	8.70712	1ksf_X	5.80475	clpa-clps-4	2
clps_ecoli	0	1mbu_C	18.8679	clpa-clps-4	2
dhsb_ecoli	6.30252	1nek_B	0	sdha-sdhb-1	4
dhsa_ecoli	6.80272	1nek_A	0	sdha-sdhb-1	4
dhsc_ecoli	0	1nek_C	0	sdha-sdhb-1	4
dhsd_ecoli	0	1nek_D	1.73913	sdha-sdhb-1	4
dhsa_ecoli	6.80272	1nek_A	0	sdha-sdhb-2	4
dhsb_ecoli	6.30252	1nek_B	0	sdha-sdhb-2	4
dhsc_ecoli	0	1nek_C	0	sdha-sdhb-2	4
dhsd_ecoli	0	1nek_D	1.73913	sdha-sdhb-2	4
nari_ecoli	0	1q16_C	0.444444	narg-narh-1	3
narg_ecoli	8.42697	1q16_A	0.240577	narg-narh-1	3
narh_ecoli	6.64062	1q16_B	0.585938	narg-narh-1	3
ch60_ecoli	2.19378	1aon_A	0	grol-gros-5	2
ch10_ecoli	0	1aon_O	0	grol-gros-5	2
btub_ecoli	3.25733	1nqe_A	7.57576	btub-ceac-1	2
cea3_ecoli	74.0472	1jch_A	15.0635	btub-ceac-1	2
dpo3b_ecoli	2.45902	1jqj_A	0	dinb-dnan-1	2
pyri_ecoli	0.657895	1d09_B	0	pyrb-pyri-5	2
pyrb_ecoli	1.6129	1ekx_A	0.321543	pyrb-pyri-5	2
clps_ecoli	0	1mbu_C	18.8679	clpa-clps-5	2
clpa_ecoli	8.70712	1ksf_X	5.80475	clpa-clps-5	2
clpa_ecoli	8.70712	1ksf_X	5.80475	clpa-clps-6	2
clps_ecoli	0	1mbu_C	18.8679	clpa-clps-6	2
pyri_ecoli	0.657895	1d09_B	0	pyrb-pyri-6	2
pyrb_ecoli	1.6129	1ekx_A	0.321543	pyrb-pyri-6	2
pyri_ecoli	0.657895	1d09_B	0	pyrb-pyri-7	2
pyrb_ecoli	1.6129	1ekx_A	0.321543	pyrb-pyri-7	2
pyri_ecoli	0.657895	1d09_B	0	pyrb-pyri-8	2
pyrb_ecoli	1.6129	1ekx_A	0.321543	pyrb-pyri-8	2
immd_ecoli	0	1v74_B	0	cda-cdi-2	2
immd_ecoli	0	1v74_B	0	cda-cdi-3	2
ecot_ecoli	2.46914	1azz_C	0	eco-f11-1	2
fa11_human	0	2f83_A	6.72	eco-f11-1	2
ecot_ecoli	2.46914	1azz_C	0	eco-f11-2	2
fa11_human	0	2f83_A	6.72	eco-f11-2	2
fa11_human	0	2f83_A	6.72	eco-f11-3	2
ecot_ecoli	2.46914	1azz_C	0	eco-f11-3	2
hola_ecoli	0	1jqj_C	4.37318	dnax-hola-2	3
holb_ecoli	0.598802	1a5t_	0	dnax-hola-2	3
hola_ecoli	0	1jqj_C	4.37318	dnax-hola-3	3
holb_ecoli	0.598802	1a5t_	0	dnax-hola-3	3
rho_ecoli	3.57995	1pv4_A	2.6253	rho-atp	2
eno_ecoli	3.7123	1e9i_A	0.232019	rne-eno-1	2
dsbb_ecoli	0	2hi7_B	23.8636	dsbb-dsba-1	2
dsba_ecoli	0	1a23_	0	dsbb-dsba-1	2
efts_ecoli	1.41844	1efu_B	0	eftu-efts	2
eftu_ecoli	9.66921	1dg1_G	2.28426	eftu-efts	2
iscs_ecoli	2.9703	1p3w_A	4.70297	iscu-iscs	2
iscs_ecoli	2.9703	1p3w_A	4.70297	iscu-iscs-1	2
isca_ecoli	0	1s98_A	9.34579	isca-fd-2	2
fer_ecoli	10.9091	1i7h_A	1.8018	isca-fd-2	2
glrx1_ecoli	4.70588	1ego_	0	y1621-thrxa-2	2
tolc_ecoli	19.4726	1tqq_A	9.12951	acra-tolc	2
aspa_ecoli	1.04603	1jsw_A	0	aspa-dnak-1	3
pth_ecoli	2.06186	2pth_	0	pth-clps-1	4
rs2_ecoli	2007-06-25	1p87_B	1.66667	pth-clps-1	4
eftu_ecoli	9.66921	1dg1_G	2.28426	pth-clps-1	4
clps_ecoli	0	1mbu_C	18.8679	pth-clps-1	4
rl2_ecoli	58.0882	1p85_A	16.5441	enga-rplb	7
rl4_ecoli	15.4229	1p85_C	29.3532	enga-rplb	7
rl14_ecoli	0	1p85_I	0.813008	enga-rplb	7
rs2_ecoli	2007-06-25	1p87_B	1.66667	enga-rplb	7
rs3_ecoli	8.62069	1p6g_C	11.2069	enga-rplb	7
eftu_ecoli	9.66921	1dg1_G	2.28426	pta-dnaj-1	3
syd_ecoli	3.22034	1eqr_A	0	asps-asns	3
odp1_ecoli	4.96614	1l8a_A	9.59368	rlub-acee-1	28
rl1_ecoli	10.3004	2gya_2	0	rlub-acee-1	28
rl2_ecoli	58.0882	1p85_A	16.5441	rlub-acee-1	28
rl3_ecoli	23.9234	1p85_B	25.3589	rlub-acee-1	28
rl4_ecoli	15.4229	1p85_C	29.3532	rlub-acee-1	28
rl5_ecoli	0	1p85_D	0.561798	rlub-acee-1	28
rl6_ecoli	5.11364	1p85_E	5.11364	rlub-acee-1	28
rl9_ecoli	0	1p85_F	48.9933	rlub-acee-1	28
rl13_ecoli	9.15493	1p85_H	0	rlub-acee-1	28
rs2_ecoli	2007-06-25	1p87_B	1.66667	rlub-acee-1	28
rs3_ecoli	8.62069	1p6g_C	11.2069	rlub-acee-1	28
rs4_ecoli	11.2195	1p6g_D	0.487805	rlub-acee-1	28
rs5_ecoli	13.253	1p6g_E	10.8434	rlub-acee-1	28
rs7_ecoli	10.1124	1p6g_G	23.0337	rlub-acee-1	28
rs10_ecoli	8.73786	1p6g_J	6.79612	rlub-acee-1	28
rs13_ecoli	21.3675	1p6g_M	1.7094	rlub-acee-1	28
ybcj_ecoli	0	1p9k_A	0	ybcj-acef	26
rl1_ecoli	10.3004	2gya_2	0	ybcj-acef	26
rl3_ecoli	23.9234	1p85_B	25.3589	ybcj-acef	26
rl9_ecoli	0	1p85_F	48.9933	ybcj-acef	26
rs2_ecoli	2007-06-25	1p87_B	1.66667	ybcj-acef	26
rs3_ecoli	8.62069	1p6g_C	11.2069	ybcj-acef	26
yjjv_ecoli	5.01931	1zzm_A	0	yjjv-tufa-1	2
eftu_ecoli	9.66921	1dg1_G	2.28426	yjjv-tufa-1	2
npd_ecoli	1.43369	1s5p_A	4.25532	yccr-npda	3
k6pf1_ecoli	0.9375	1pfk_A	0	ucpa-pfka-1	2
atpe_ecoli	13.0435	1bsh_A	0	atpg-atpa-1	4
tnaa_ecoli	0.212314	2c44_A	0.849257	tnaa-dnak-1	2
glmu_ecoli	7.67544	1hv9_A	1.53509	glmu-rpsb	2
rs2_ecoli	2007-06-25	1p87_B	1.66667	glmu-rpsb	2
glms_ecoli	4.60526	1jxa_A	0	glms-ynbd-1	2
ch60_ecoli	2.19378	1aon_A	0	pstb-gaty-1	7
narg_ecoli	8.42697	1q16_A	0.240577	pstb-gaty-1	7
eftu_ecoli	9.66921	1dg1_G	2.28426	pstb-gaty-1	7
ch60_ecoli	2.19378	1aon_A	0	uspg-dnaj-1	8
hldd_ecoli	0.322581	1eq2_A	11.9355	uspg-dnaj-1	8
eftu_ecoli	9.66921	1dg1_G	2.28426	uspg-dnaj-1	8
alkb_ecoli	1.85185	2fd8_A	5.21327	yhcc-aaea-1	4
phoe_ecoli	7.12251	1pho_	0	yhcc-aaea-1	4
acp_ecoli	23.3766	1acp_	0	acpp-aas-1	26
odp1_ecoli	4.96614	1l8a_A	9.59368	acpp-aas-1	26
acyp_ecoli	8.69565	2gv1_A	0	acpp-aas-1	26
fabb_ecoli	2.95567	1dd8_A	0	acpp-aas-1	26
fabf_ecoli	9.95146	1b3n_A	0.242718	acpp-aas-1	26
fabg_ecoli	0	1i01_A	6.55738	acpp-aas-1	26
fabh_ecoli	0.315457	1hn9_A	0	acpp-aas-1	26
glmu_ecoli	7.67544	1hv9_A	1.53509	acpp-aas-1	26
rs7_ecoli	10.1124	1p6g_G	23.0337	acpp-aas-1	26
ybgc_ecoli	0	1s5u_A	6.52174	acpp-aas-1	26
ynic_ecoli	0	1te2_A	3.53982	yjgd-acef	4
eftu_ecoli	9.66921	1dg1_G	2.28426	ylea-dnaj-1	5
bira_ecoli	0	1bia_	0	bira-nane-1	2
eftu_ecoli	9.66921	1dg1_G	2.28426	metn-tufa-1	2
odp1_ecoli	4.96614	1l8a_A	9.59368	yoaa-acee-1	3
eftu_ecoli	9.66921	1dg1_G	2.28426	yoaa-acee-1	3
chey_ecoli	0	1a0o_A	0	chey-acee-1	4
odp1_ecoli	4.96614	1l8a_A	9.59368	chey-acee-1	4
odp1_ecoli	4.96614	1l8a_A	9.59368	trma-acee-1	3
yacg_ecoli	32.3077	1lv3_A	0	yacg-gyra-1	3
rl2_ecoli	58.0882	1p85_A	16.5441	yacl-nusa-1	16
rl3_ecoli	23.9234	1p85_B	25.3589	yacl-nusa-1	16
rl4_ecoli	15.4229	1p85_C	29.3532	yacl-nusa-1	16
rl13_ecoli	9.15493	1p85_H	0	yacl-nusa-1	16
rl15_ecoli	34.0278	1p85_J	51.3889	yacl-nusa-1	16
rs2_ecoli	2007-06-25	1p87_B	1.66667	yacl-nusa-1	16
rs4_ecoli	11.2195	1p6g_D	0.487805	yacl-nusa-1	16
rs13_ecoli	21.3675	1p6g_M	1.7094	yacl-nusa-1	16
rl1_ecoli	10.3004	2gya_2	0	rpos-manx	8
rs2_ecoli	2007-06-25	1p87_B	1.66667	rpos-manx	8
eftu_ecoli	9.66921	1dg1_G	2.28426	rpos-manx	8
glnb_ecoli	0	1pil_	0	rcsb-dnak-1	11
rl3_ecoli	23.9234	1p85_B	25.3589	rcsb-dnak-1	11
rl13_ecoli	9.15493	1p85_H	0	rcsb-dnak-1	11
rs3_ecoli	8.62069	1p6g_C	11.2069	rcsb-dnak-1	11
rs4_ecoli	11.2195	1p6g_D	0.487805	rcsb-dnak-1	11
rs10_ecoli	8.73786	1p6g_J	6.79612	rcsb-dnak-1	11
rs21_ecoli	40	1vs5_U	28.169	rcsb-dnak-1	11
eftu_ecoli	9.66921	1dg1_G	2.28426	rcsb-dnak-1	11
ceda_ecoli	20.6897	2bn8_A	22.9885	rpoz-ceda-1	17
rl2_ecoli	58.0882	1p85_A	16.5441	rpoz-ceda-1	17
rs2_ecoli	2007-06-25	1p87_B	1.66667	rpoz-ceda-1	17
rs7_ecoli	10.1124	1p6g_G	23.0337	rpoz-ceda-1	17
rs10_ecoli	8.73786	1p6g_J	6.79612	rpoz-ceda-1	17
rs13_ecoli	21.3675	1p6g_M	1.7094	rpoz-ceda-1	17
tig_ecoli	4.39815	1w26_A	0	rpoz-ceda-1	17
hldd_ecoli	0.322581	1eq2_A	11.9355	ybjx-hldd-1	22
rl1_ecoli	10.3004	2gya_2	0	ybjx-hldd-1	22
rl2_ecoli	58.0882	1p85_A	16.5441	ybjx-hldd-1	22
rl3_ecoli	23.9234	1p85_B	25.3589	ybjx-hldd-1	22
rl4_ecoli	15.4229	1p85_C	29.3532	ybjx-hldd-1	22
rl5_ecoli	0	1p85_D	0.561798	ybjx-hldd-1	22
rl6_ecoli	5.11364	1p85_E	5.11364	ybjx-hldd-1	22
rl13_ecoli	9.15493	1p85_H	0	ybjx-hldd-1	22
rl22_ecoli	11.8182	1p85_Q	3.63636	ybjx-hldd-1	22
rs2_ecoli	2007-06-25	1p87_B	1.66667	ybjx-hldd-1	22
rs3_ecoli	8.62069	1p6g_C	11.2069	ybjx-hldd-1	22
rs4_ecoli	11.2195	1p6g_D	0.487805	ybjx-hldd-1	22
rs7_ecoli	10.1124	1p6g_G	23.0337	ybjx-hldd-1	22
eftu_ecoli	9.66921	1dg1_G	2.28426	ybjx-hldd-1	22
phsm_ecoli	0.125628	1ahp_A	0	rpoc-greb-1	20
rl2_ecoli	58.0882	1p85_A	16.5441	rpoc-greb-1	20
rl3_ecoli	23.9234	1p85_B	25.3589	rpoc-greb-1	20
rl4_ecoli	15.4229	1p85_C	29.3532	rpoc-greb-1	20
rl13_ecoli	9.15493	1p85_H	0	rpoc-greb-1	20
rl15_ecoli	34.0278	1p85_J	51.3889	rpoc-greb-1	20
rl17_ecoli	15.748	1p85_L	22.0472	rpoc-greb-1	20
rs4_ecoli	11.2195	1p6g_D	0.487805	rpoc-greb-1	20
rs5_ecoli	13.253	1p6g_E	10.8434	rpoc-greb-1	20
rs7_ecoli	10.1124	1p6g_G	23.0337	rpoc-greb-1	20
rs13_ecoli	21.3675	1p6g_M	1.7094	rpoc-greb-1	20
clpa_ecoli	8.70712	1ksf_X	5.80475	rpob-atpd-1	23
cysb_ecoli	0	1al3_	0	rpob-atpd-1	23
dbha_ecoli	17.7778	1mul_A	15.5556	rpob-atpd-1	23
rho_ecoli	3.57995	1pv4_A	2.6253	rpob-atpd-1	23
rl2_ecoli	58.0882	1p85_A	16.5441	rpob-atpd-1	23
rs3_ecoli	8.62069	1p6g_C	11.2069	rpob-atpd-1	23
rs10_ecoli	8.73786	1p6g_J	6.79612	rpob-atpd-1	23
eftu_ecoli	9.66921	1dg1_G	2.28426	rpob-atpd-1	23
odp1_ecoli	4.96614	1l8a_A	9.59368	rpoa-acee-1	31
syd_ecoli	3.22034	1eqr_A	0	rpoa-acee-1	31
rho_ecoli	3.57995	1pv4_A	2.6253	rpoa-acee-1	31
rl1_ecoli	10.3004	2gya_2	0	rpoa-acee-1	31
rl2_ecoli	58.0882	1p85_A	16.5441	rpoa-acee-1	31
rl3_ecoli	23.9234	1p85_B	25.3589	rpoa-acee-1	31
rl4_ecoli	15.4229	1p85_C	29.3532	rpoa-acee-1	31
rl5_ecoli	0	1p85_D	0.561798	rpoa-acee-1	31
rl13_ecoli	9.15493	1p85_H	0	rpoa-acee-1	31
rl15_ecoli	34.0278	1p85_J	51.3889	rpoa-acee-1	31
rs2_ecoli	2007-06-25	1p87_B	1.66667	rpoa-acee-1	31
rs3_ecoli	8.62069	1p6g_C	11.2069	rpoa-acee-1	31
rs4_ecoli	11.2195	1p6g_D	0.487805	rpoa-acee-1	31
rs5_ecoli	13.253	1p6g_E	10.8434	rpoa-acee-1	31
rs7_ecoli	10.1124	1p6g_G	23.0337	rpoa-acee-1	31
rs10_ecoli	8.73786	1p6g_J	6.79612	rpoa-acee-1	31
rs13_ecoli	21.3675	1p6g_M	1.7094	rpoa-acee-1	31
coad_ecoli	0	1b6t_A	1.25786	coad-rpld	2
rl4_ecoli	15.4229	1p85_C	29.3532	coad-rpld	2
qor_ecoli	0.917431	1qor_A	0	rpoh-dnak-1	8
rl3_ecoli	23.9234	1p85_B	25.3589	rpoh-dnak-1	8
rs4_ecoli	11.2195	1p6g_D	0.487805	rpoh-dnak-1	8
rl4_ecoli	15.4229	1p85_C	29.3532	rpon-dnak	9
rl13_ecoli	9.15493	1p85_H	0	rpon-dnak	9
ihfa_ecoli	42.4242	1ihf_A	0	ihfa-ihfb-1	7
ihfb_ecoli	58.5106	1ihf_B	0	ihfa-ihfb-1	7
rl1_ecoli	10.3004	2gya_2	0	ihfa-ihfb-1	7
rl3_ecoli	23.9234	1p85_B	25.3589	ihfa-ihfb-1	7
rl5_ecoli	0	1p85_D	0.561798	ihfa-ihfb-1	7
rs2_ecoli	2007-06-25	1p87_B	1.66667	ihfa-ihfb-1	7
rs4_ecoli	11.2195	1p6g_D	0.487805	ihfa-ihfb-1	7
holb_ecoli	0.598802	1a5t_	0	yfif-dead-1	19
rl1_ecoli	10.3004	2gya_2	0	yfif-dead-1	19
rl2_ecoli	58.0882	1p85_A	16.5441	yfif-dead-1	19
rl3_ecoli	23.9234	1p85_B	25.3589	yfif-dead-1	19
rl6_ecoli	5.11364	1p85_E	5.11364	yfif-dead-1	19
rl9_ecoli	0	1p85_F	48.9933	yfif-dead-1	19
rs3_ecoli	8.62069	1p6g_C	11.2069	yfif-dead-1	19
rs4_ecoli	11.2195	1p6g_D	0.487805	yfif-dead-1	19
rs5_ecoli	13.253	1p6g_E	10.8434	yfif-dead-1	19
rs6_ecoli	34.0741	1p6g_F	29.6296	yfif-dead-1	19
rs7_ecoli	10.1124	1p6g_G	23.0337	yfif-dead-1	19
rs13_ecoli	21.3675	1p6g_M	1.7094	yfif-dead-1	19
cspg_ecoli	8.57143	2bh8_A	14.8515	cspg-rpla-1	2
rl1_ecoli	10.3004	2gya_2	0	cspg-rpla-1	2
acca_ecoli	5.03145	2f9y_A	11.2094	cspd-acca-1	23
odp1_ecoli	4.96614	1l8a_A	9.59368	cspd-acca-1	23
rho_ecoli	3.57995	1pv4_A	2.6253	cspd-acca-1	23
rl1_ecoli	10.3004	2gya_2	0	cspd-acca-1	23
rl2_ecoli	58.0882	1p85_A	16.5441	cspd-acca-1	23
rl3_ecoli	23.9234	1p85_B	25.3589	cspd-acca-1	23
rs2_ecoli	2007-06-25	1p87_B	1.66667	cspd-acca-1	23
rs3_ecoli	8.62069	1p6g_C	11.2069	cspd-acca-1	23
rs4_ecoli	11.2195	1p6g_D	0.487805	cspd-acca-1	23
rs5_ecoli	13.253	1p6g_E	10.8434	cspd-acca-1	23
rs7_ecoli	10.1124	1p6g_G	23.0337	cspd-acca-1	23
rs13_ecoli	21.3675	1p6g_M	1.7094	cspd-acca-1	23
dpo3b_ecoli	2.45902	1jqj_A	0	cspe-dcur-1	18
gabt_ecoli	1.87793	1sf2_A	0.234742	cspe-dcur-1	18
rho_ecoli	3.57995	1pv4_A	2.6253	cspe-dcur-1	18
rl1_ecoli	10.3004	2gya_2	0	cspe-dcur-1	18
rl2_ecoli	58.0882	1p85_A	16.5441	cspe-dcur-1	18
rl3_ecoli	23.9234	1p85_B	25.3589	cspe-dcur-1	18
rs4_ecoli	11.2195	1p6g_D	0.487805	cspe-dcur-1	18
rs7_ecoli	10.1124	1p6g_G	23.0337	cspe-dcur-1	18
odp1_ecoli	4.96614	1l8a_A	9.59368	cspb-acee-1	6
cspa_ecoli	1.44928	1mjc_	0	cspb-acee-1	6
dpo3b_ecoli	2.45902	1jqj_A	0	cspb-acee-1	6
acca_ecoli	5.03145	2f9y_A	11.2094	cspc-acca-1	24
rho_ecoli	3.57995	1pv4_A	2.6253	cspc-acca-1	24
rl1_ecoli	10.3004	2gya_2	0	cspc-acca-1	24
rl2_ecoli	58.0882	1p85_A	16.5441	cspc-acca-1	24
rl3_ecoli	23.9234	1p85_B	25.3589	cspc-acca-1	24
rl5_ecoli	0	1p85_D	0.561798	cspc-acca-1	24
rl13_ecoli	9.15493	1p85_H	0	cspc-acca-1	24
rs2_ecoli	2007-06-25	1p87_B	1.66667	cspc-acca-1	24
rs4_ecoli	11.2195	1p6g_D	0.487805	cspc-acca-1	24
rs5_ecoli	13.253	1p6g_E	10.8434	cspc-acca-1	24
rs7_ecoli	10.1124	1p6g_G	23.0337	cspc-acca-1	24
rs13_ecoli	21.3675	1p6g_M	1.7094	cspc-acca-1	24
cspa_ecoli	1.44928	1mjc_	0	cspa-acca-1	14
acca_ecoli	5.03145	2f9y_A	11.2094	cspa-acca-1	14
dpo3b_ecoli	2.45902	1jqj_A	0	cspa-acca-1	14
dsbg_ecoli	0.403226	1v57_A	4.97925	cspa-acca-1	14
rl1_ecoli	10.3004	2gya_2	0	cspa-acca-1	14
rl3_ecoli	23.9234	1p85_B	25.3589	cspa-acca-1	14
rl4_ecoli	15.4229	1p85_C	29.3532	cspa-acca-1	14
rs4_ecoli	11.2195	1p6g_D	0.487805	cspa-acca-1	14
rs5_ecoli	13.253	1p6g_E	10.8434	rpse-rpsa	11
rs2_ecoli	2007-06-25	1p87_B	1.66667	rpse-rpsa	11
rs3_ecoli	8.62069	1p6g_C	11.2069	rpse-rpsa	11
rs4_ecoli	11.2195	1p6g_D	0.487805	rpse-rpsa	11
rs6_ecoli	34.0741	1p6g_F	29.6296	rpse-rpsa	11
rs7_ecoli	10.1124	1p6g_G	23.0337	rpse-rpsa	11
rs9_ecoli	16.2791	1p6g_I	23.2558	rpse-rpsa	11
rs10_ecoli	8.73786	1p6g_J	6.79612	rpse-rpsa	11
rs13_ecoli	21.3675	1p6g_M	1.7094	rpse-rpsa	11
eftu_ecoli	9.66921	1dg1_G	2.28426	rpse-rpsa	11
fdng_ecoli	7.9803	1kqf_A	3.25123	fdng-acee-1	4
odp1_ecoli	4.96614	1l8a_A	9.59368	fdng-acee-1	4
eftu_ecoli	9.66921	1dg1_G	2.28426	fdng-acee-1	4
sspb_ecoli	38.1818	1yfn_A	7.62712	sspb-dnae	3
eftu_ecoli	9.66921	1dg1_G	2.28426	sspb-dnae	3
alf_ecoli	5.30726	1b57_A	3.35196	fbaa-dnak-1	6
flav_ecoli	0.571429	1ag9_A	0	fbaa-dnak-1	6
rs2_ecoli	2007-06-25	1p87_B	1.66667	fbaa-dnak-1	6
syt_ecoli	0	1qf6_A	0.155763	thrs-rpla-1	2
rl1_ecoli	10.3004	2gya_2	0	thrs-rpla-1	2
rs3_ecoli	8.62069	1p6g_C	11.2069	usg-rpoc-1	4
eftu_ecoli	9.66921	1dg1_G	2.28426	usg-rpoc-1	4
rl2_ecoli	58.0882	1p85_A	16.5441	nike-rplb	8
rs3_ecoli	8.62069	1p6g_C	11.2069	nike-rplb	8
rs4_ecoli	11.2195	1p6g_D	0.487805	nike-rplb	8
rs7_ecoli	10.1124	1p6g_G	23.0337	nike-rplb	8
eftu_ecoli	9.66921	1dg1_G	2.28426	nike-rplb	8
arna_ecoli	0.606061	1z7e_A	3.18182	arna-ynbc	2
ybgc_ecoli	0	1s5u_A	6.52174	ybgc-rplb	5
rl2_ecoli	58.0882	1p85_A	16.5441	ybgc-rplb	5
rl3_ecoli	23.9234	1p85_B	25.3589	ybgc-rplb	5
rs4_ecoli	11.2195	1p6g_D	0.487805	ybgc-rplb	5
tpis_ecoli	1.17647	1tre_A	0	tpia-dnak-1	5
pept_ecoli	2.69608	1vix_A	2.14286	tpia-dnak-1	5
pflb_ecoli	5.27009	1cm5_A	0	tpia-dnak-1	5
dpo3b_ecoli	2.45902	1jqj_A	0	ybbn-dnan-1	2
metk_ecoli	5.74413	1fug_A	0	malt-dnaj-1	11
ch60_ecoli	2.19378	1aon_A	0	malt-dnaj-1	11
rho_ecoli	3.57995	1pv4_A	2.6253	malt-dnaj-1	11
rl19_ecoli	3.50877	1p85_N	0	malt-dnaj-1	11
eftu_ecoli	9.66921	1dg1_G	2.28426	malt-dnaj-1	11
clpa_ecoli	8.70712	1ksf_X	5.80475	rnpa-acef	24
ppk_ecoli	0.14556	1xdo_A	0	rnpa-acef	24
rho_ecoli	3.57995	1pv4_A	2.6253	rnpa-acef	24
rl1_ecoli	10.3004	2gya_2	0	rnpa-acef	24
rl2_ecoli	58.0882	1p85_A	16.5441	rnpa-acef	24
rl3_ecoli	23.9234	1p85_B	25.3589	rnpa-acef	24
rs2_ecoli	2007-06-25	1p87_B	1.66667	rnpa-acef	24
rs3_ecoli	8.62069	1p6g_C	11.2069	rnpa-acef	24
rs4_ecoli	11.2195	1p6g_D	0.487805	rnpa-acef	24
rs5_ecoli	13.253	1p6g_E	10.8434	rnpa-acef	24
rs7_ecoli	10.1124	1p6g_G	23.0337	rnpa-acef	24
rs8_ecoli	0	1p6g_H	1.55039	rnpa-acef	24
rs13_ecoli	21.3675	1p6g_M	1.7094	rnpa-acef	24
phsm_ecoli	0.125628	1ahp_A	0	malp-acef	7
rl1_ecoli	10.3004	2gya_2	0	malp-acef	7
rl3_ecoli	23.9234	1p85_B	25.3589	malp-acef	7
rl4_ecoli	15.4229	1p85_C	29.3532	malp-acef	7
dtd_ecoli	5.51724	1jke_A	0	dtd-cca-1	2
odp1_ecoli	4.96614	1l8a_A	9.59368	purb-acee-1	2
hyci_ecoli	0	2i8l_A	0	hyci-acee-1	2
odp1_ecoli	4.96614	1l8a_A	9.59368	hyci-acee-1	2
clpa_ecoli	8.70712	1ksf_X	5.80475	ibpa-add-1	20
dcea_ecoli	0.858369	1pmm_A	3.43348	ibpa-add-1	20
malk_ecoli	1.61725	1q12_A	3.67454	ibpa-add-1	20
metk_ecoli	5.74413	1fug_A	0	ibpa-add-1	20
ompc_ecoli	5.99455	2j1n_A	0	ibpa-add-1	20
pflb_ecoli	5.27009	1cm5_A	0	ibpa-add-1	20
eftu_ecoli	9.66921	1dg1_G	2.28426	ibpa-add-1	20
era_ecoli	0.664452	1ega_A	2.99003	era-lon-1	5
rs2_ecoli	2007-06-25	1p87_B	1.66667	era-lon-1	5
rs5_ecoli	13.253	1p6g_E	10.8434	era-lon-1	5
eftu_ecoli	9.66921	1dg1_G	2.28426	era-lon-1	5
dceb_ecoli	0.858369	1pmm_A	3.43348	ibpb-add-1	10
malk_ecoli	1.61725	1q12_A	3.67454	ibpb-add-1	10
eftu_ecoli	9.66921	1dg1_G	2.28426	ibpb-add-1	10
hole_ecoli	0	1du2_A	0	hole-dnae	12
hola_ecoli	0	1jqj_C	4.37318	hole-dnae	12
holb_ecoli	0.598802	1a5t_	0	hole-dnae	12
hold_ecoli	1.45985	1em8_B	1.78571	hole-dnae	12
rl1_ecoli	10.3004	2gya_2	0	hole-dnae	12
rs2_ecoli	2007-06-25	1p87_B	1.66667	hole-dnae	12
rs10_ecoli	8.73786	1p6g_J	6.79612	hole-dnae	12
eftu_ecoli	9.66921	1dg1_G	2.28426	hole-dnae	12
hold_ecoli	1.45985	1em8_B	1.78571	hold-dnae	15
hola_ecoli	0	1jqj_C	4.37318	hold-dnae	15
holb_ecoli	0.598802	1a5t_	0	hold-dnae	15
holc_ecoli	5.44218	1em8_A	0	hold-dnae	15
rl3_ecoli	23.9234	1p85_B	25.3589	hold-dnae	15
rl13_ecoli	9.15493	1p85_H	0	hold-dnae	15
top3_ecoli	10.5666	1d6m_A	7.65697	hold-dnae	15
holc_ecoli	5.44218	1em8_A	0	holc-clpa-1	27
clpa_ecoli	8.70712	1ksf_X	5.80475	holc-clpa-1	27
hola_ecoli	0	1jqj_C	4.37318	holc-clpa-1	27
holb_ecoli	0.598802	1a5t_	0	holc-clpa-1	27
hold_ecoli	1.45985	1em8_B	1.78571	holc-clpa-1	27
rl2_ecoli	58.0882	1p85_A	16.5441	holc-clpa-1	27
rl3_ecoli	23.9234	1p85_B	25.3589	holc-clpa-1	27
rl4_ecoli	15.4229	1p85_C	29.3532	holc-clpa-1	27
rs2_ecoli	2007-06-25	1p87_B	1.66667	holc-clpa-1	27
rs10_ecoli	8.73786	1p6g_J	6.79612	holc-clpa-1	27
ex1_ecoli	0.631579	1fxx_A	4.77178	holc-clpa-1	27
top3_ecoli	10.5666	1d6m_A	7.65697	holc-clpa-1	27
holb_ecoli	0.598802	1a5t_	0	holb-acee-1	9
odp1_ecoli	4.96614	1l8a_A	9.59368	holb-acee-1	9
hola_ecoli	0	1jqj_C	4.37318	holb-acee-1	9
rl1_ecoli	10.3004	2gya_2	0	holb-acee-1	9
rl3_ecoli	23.9234	1p85_B	25.3589	holb-acee-1	9
rs10_ecoli	8.73786	1p6g_J	6.79612	holb-acee-1	9
def_ecoli	0	1bs4_A	0	def-rpld	2
rl4_ecoli	15.4229	1p85_C	29.3532	def-rpld	2
narg_ecoli	8.42697	1q16_A	0.240577	nary-narg-1	3
ampn_ecoli	3.68239	2dq6_A	0.574713	nary-narg-1	3
trua_ecoli	0.37037	1dj0_A	0	gaty-dnak-1	5
eftu_ecoli	9.66921	1dg1_G	2.28426	gaty-dnak-1	5
narh_ecoli	6.64062	1q16_B	0.585938	narz-narh-1	2
narg_ecoli	8.42697	1q16_A	0.240577	narw-narg-1	3
narh_ecoli	6.64062	1q16_B	0.585938	narw-narg-1	3
dxs_ecoli	0.161551	2o1s_A	13.6876	dxs-acee-1	12
odp1_ecoli	4.96614	1l8a_A	9.59368	dxs-acee-1	12
clpa_ecoli	8.70712	1ksf_X	5.80475	dxs-acee-1	12
reca_ecoli	7.67045	1n03_A	13.9205	dxs-acee-1	12
rho_ecoli	3.57995	1pv4_A	2.6253	dxs-acee-1	12
eftu_ecoli	9.66921	1dg1_G	2.28426	dxs-acee-1	12
pur7_ecoli	0.843882	2gqr_A	0	purc-dnak-1	3
tig_ecoli	4.39815	1w26_A	0	purc-dnak-1	3
murd_ecoli	6.86499	1e0d_A	1.83066	trxc-murd-1	2
3mg1_ecoli	1.60428	1lmz_A	0	tag-acee	2
odp1_ecoli	4.96614	1l8a_A	9.59368	tag-acee	2
narh_ecoli	6.64062	1q16_B	0.585938	narh-narg-1	3
narg_ecoli	8.42697	1q16_A	0.240577	narh-narg-1	3
eftu_ecoli	9.66921	1dg1_G	2.28426	narh-narg-1	3
narg_ecoli	8.42697	1q16_A	0.240577	narj-narg-1	6
narh_ecoli	6.64062	1q16_B	0.585938	narj-narg-1	6
ampp_ecoli	0.454545	1a16_A	0	narj-narg-1	6
narg_ecoli	8.42697	1q16_A	0.240577	narg-dnaj-1	8
reca_ecoli	7.67045	1n03_A	13.9205	narg-dnaj-1	8
hldd_ecoli	0.322581	1eq2_A	11.9355	narg-dnaj-1	8
eftu_ecoli	9.66921	1dg1_G	2.28426	narg-dnaj-1	8
ptkb_ecoli	0	1tvm_A	0	gatb-cca	4
eftu_ecoli	9.66921	1dg1_G	2.28426	gatb-cca	4
odp1_ecoli	4.96614	1l8a_A	9.59368	ygif-acee-1	6
ompc_ecoli	5.99455	2j1n_A	0	ygif-acee-1	6
phoe_ecoli	7.12251	1pho_	0	ygif-acee-1	6
eno_ecoli	3.7123	1e9i_A	0.232019	eno-dnak-1	7
ynic_ecoli	0	1te2_A	3.53982	eno-dnak-1	7
npd_ecoli	1.43369	1s5p_A	4.25532	prsa-dnaj-1	17
ch60_ecoli	2.19378	1aon_A	0	prsa-dnaj-1	17
rl2_ecoli	58.0882	1p85_A	16.5441	prsa-dnaj-1	17
rl5_ecoli	0	1p85_D	0.561798	prsa-dnaj-1	17
rl16_ecoli	2007-12-05	1p85_K	3.67647	prsa-dnaj-1	17
rs2_ecoli	2007-06-25	1p87_B	1.66667	prsa-dnaj-1	17
rs3_ecoli	8.62069	1p6g_C	11.2069	prsa-dnaj-1	17
rs4_ecoli	11.2195	1p6g_D	0.487805	prsa-dnaj-1	17
rs7_ecoli	10.1124	1p6g_G	23.0337	prsa-dnaj-1	17
eftu_ecoli	9.66921	1dg1_G	2.28426	prsa-dnaj-1	17
yiba_ecoli	0.714286	1oyz_A	2007-02-05	prsa-dnaj-1	17
rl1_ecoli	10.3004	2gya_2	0	ydcp-rpla-1	3
eftu_ecoli	9.66921	1dg1_G	2.28426	ydcp-rpla-1	3
gatz_ecoli	0.238095	2fiq_A	2.38095	seca-dnak-1	11
metk_ecoli	5.74413	1fug_A	0	seca-dnak-1	11
rho_ecoli	3.57995	1pv4_A	2.6253	seca-dnak-1	11
secb_ecoli	6.45161	1qyn_A	12.4183	seca-dnak-1	11
eftu_ecoli	9.66921	1dg1_G	2.28426	seca-dnak-1	11
secb_ecoli	6.45161	1qyn_A	12.4183	secb-lon-1	3
gidb_ecoli	0	1jsx_A	6.76329	gidb-acee-1	3
odp1_ecoli	4.96614	1l8a_A	9.59368	gidb-acee-1	3
odp1_ecoli	4.96614	1l8a_A	9.59368	ilvb-acee-1	3
rl1_ecoli	10.3004	2gya_2	0	dcyd-rpla-1	8
rl3_ecoli	23.9234	1p85_B	25.3589	dcyd-rpla-1	8
rl4_ecoli	15.4229	1p85_C	29.3532	dcyd-rpla-1	8
rs3_ecoli	8.62069	1p6g_C	11.2069	dcyd-rpla-1	8
rs4_ecoli	11.2195	1p6g_D	0.487805	dcyd-rpla-1	8
rs5_ecoli	13.253	1p6g_E	10.8434	dcyd-rpla-1	8
ch60_ecoli	2.19378	1aon_A	0	dctr-grol	10
rl1_ecoli	10.3004	2gya_2	0	dctr-grol	10
rl2_ecoli	58.0882	1p85_A	16.5441	dctr-grol	10
rl4_ecoli	15.4229	1p85_C	29.3532	dctr-grol	10
rs2_ecoli	2007-06-25	1p87_B	1.66667	dctr-grol	10
rs4_ecoli	11.2195	1p6g_D	0.487805	dctr-grol	10
cara_ecoli	8.37696	1bxr_B	0.78534	cara-carb-1	2
carb_ecoli	1.86567	1a9x_A	0	cara-carb-1	2
hfq_ecoli	42.5743	1hk9_A	12.1622	hfq-aidb-1	38
eno_ecoli	3.7123	1e9i_A	0.232019	hfq-aidb-1	38
skp_ecoli	34.1615	1sg2_A	7.84314	hfq-aidb-1	38
dbha_ecoli	17.7778	1mul_A	15.5556	hfq-aidb-1	38
rho_ecoli	3.57995	1pv4_A	2.6253	hfq-aidb-1	38
rl1_ecoli	10.3004	2gya_2	0	hfq-aidb-1	38
rl2_ecoli	58.0882	1p85_A	16.5441	hfq-aidb-1	38
rl3_ecoli	23.9234	1p85_B	25.3589	hfq-aidb-1	38
rl4_ecoli	15.4229	1p85_C	29.3532	hfq-aidb-1	38
rs2_ecoli	2007-06-25	1p87_B	1.66667	hfq-aidb-1	38
rs3_ecoli	8.62069	1p6g_C	11.2069	hfq-aidb-1	38
rs4_ecoli	11.2195	1p6g_D	0.487805	hfq-aidb-1	38
rs13_ecoli	21.3675	1p6g_M	1.7094	hfq-aidb-1	38
tig_ecoli	4.39815	1w26_A	0	hfq-aidb-1	38
eftu_ecoli	9.66921	1dg1_G	2.28426	hfq-aidb-1	38
rl2_ecoli	58.0882	1p85_A	16.5441	spot-dead-1	19
rl3_ecoli	23.9234	1p85_B	25.3589	spot-dead-1	19
rl4_ecoli	15.4229	1p85_C	29.3532	spot-dead-1	19
rl22_ecoli	11.8182	1p85_Q	3.63636	spot-dead-1	19
rs3_ecoli	8.62069	1p6g_C	11.2069	spot-dead-1	19
rs4_ecoli	11.2195	1p6g_D	0.487805	spot-dead-1	19
rs7_ecoli	10.1124	1p6g_G	23.0337	spot-dead-1	19
rs11_ecoli	1937-05-01	1p6g_K	21.0938	spot-dead-1	19
eftu_ecoli	9.66921	1dg1_G	2.28426	spot-dead-1	19
rl2_ecoli	58.0882	1p85_A	16.5441	adia-rplb	3
rl15_ecoli	34.0278	1p85_J	51.3889	adia-rplb	3
hslv_ecoli	0	1e94_A	0.571429	hslv-dead-1	14
hslu_ecoli	12.6411	1g4a_E	19.6388	hslv-dead-1	14
rl2_ecoli	58.0882	1p85_A	16.5441	hslv-dead-1	14
rl3_ecoli	23.9234	1p85_B	25.3589	hslv-dead-1	14
rl4_ecoli	15.4229	1p85_C	29.3532	hslv-dead-1	14
rl9_ecoli	0	1p85_F	48.9933	hslv-dead-1	14
rl19_ecoli	3.50877	1p85_N	0	hslv-dead-1	14
rl22_ecoli	11.8182	1p85_Q	3.63636	hslv-dead-1	14
rs7_ecoli	10.1124	1p6g_G	23.0337	hslv-dead-1	14
rs13_ecoli	21.3675	1p6g_M	1.7094	hslv-dead-1	14
eftu_ecoli	9.66921	1dg1_G	2.28426	hslv-dead-1	14
hslu_ecoli	12.6411	1g4a_E	19.6388	hslu-cca-1	21
gatz_ecoli	0.238095	2fiq_A	2.38095	hslu-cca-1	21
metk_ecoli	5.74413	1fug_A	0	hslu-cca-1	21
narg_ecoli	8.42697	1q16_A	0.240577	hslu-cca-1	21
reca_ecoli	7.67045	1n03_A	13.9205	hslu-cca-1	21
eftu_ecoli	9.66921	1dg1_G	2.28426	hslu-cca-1	21
clpa_ecoli	8.70712	1ksf_X	5.80475	hscc-clpa-1	6
rs2_ecoli	2007-06-25	1p87_B	1.66667	hscc-clpa-1	6
tnaa_ecoli	0.212314	2c44_A	0.849257	hscc-clpa-1	6
rl3_ecoli	23.9234	1p85_B	25.3589	yncc-rplc	2
eftu_ecoli	9.66921	1dg1_G	2.28426	uvry-lpda-1	3
clpa_ecoli	8.70712	1ksf_X	5.80475	ffh-adhe-1	13
metk_ecoli	5.74413	1fug_A	0	ffh-adhe-1	13
rl1_ecoli	10.3004	2gya_2	0	ffh-adhe-1	13
rl4_ecoli	15.4229	1p85_C	29.3532	ffh-adhe-1	13
rs2_ecoli	2007-06-25	1p87_B	1.66667	ffh-adhe-1	13
rs4_ecoli	11.2195	1p6g_D	0.487805	ffh-adhe-1	13
rs5_ecoli	13.253	1p6g_E	10.8434	ffh-adhe-1	13
rs11_ecoli	1937-05-01	1p6g_K	21.0938	ffh-adhe-1	13
eftu_ecoli	9.66921	1dg1_G	2.28426	ffh-adhe-1	13
ch60_ecoli	2.19378	1aon_A	0	ruvb-dnaj-1	4
odp1_ecoli	4.96614	1l8a_A	9.59368	uvrc-acee-1	14
rl1_ecoli	10.3004	2gya_2	0	uvrc-acee-1	14
rl2_ecoli	58.0882	1p85_A	16.5441	uvrc-acee-1	14
rl3_ecoli	23.9234	1p85_B	25.3589	uvrc-acee-1	14
rs2_ecoli	2007-06-25	1p87_B	1.66667	uvrc-acee-1	14
rs3_ecoli	8.62069	1p6g_C	11.2069	uvrc-acee-1	14
rs4_ecoli	11.2195	1p6g_D	0.487805	uvrc-acee-1	14
rs7_ecoli	10.1124	1p6g_G	23.0337	uvrc-acee-1	14
rs11_ecoli	1937-05-01	1p6g_K	21.0938	uvrc-acee-1	14
rs13_ecoli	21.3675	1p6g_M	1.7094	uvrc-acee-1	14
cuta_ecoli	0	1naq_A	5.35714	cuta-tufa-1	3
eftu_ecoli	9.66921	1dg1_G	2.28426	cuta-tufa-1	3
efts_ecoli	1.41844	1efu_B	0	tsf-tufa-2	2
eftu_ecoli	9.66921	1dg1_G	2.28426	tsf-tufa-2	2
eftu_ecoli	9.66921	1dg1_G	2.28426	mutl-tufa-1	2
panc_ecoli	0.706714	1iho_A	0.353357	panc-dnak-1	4
panb_ecoli	0.378788	1m3u_A	0.757576	panc-dnak-1	4
usha_ecoli	7.81818	1ush_	0	panc-dnak-1	4
eftu_ecoli	9.66921	1dg1_G	2.28426	held-tufa-2	2
odp1_ecoli	4.96614	1l8a_A	9.59368	ydia-acee-1	5
rlud_ecoli	15.0769	1qyu_A	28.3668	ydia-acee-1	5
eftu_ecoli	9.66921	1dg1_G	2.28426	ydia-acee-1	5
eftu_ecoli	9.66921	1dg1_G	2.28426	yiem-tufa-1	3
ynic_ecoli	0	1te2_A	3.53982	yiem-tufa-1	3
eftu_ecoli	9.66921	1dg1_G	2.28426	yejf-lpda-1	3
dma_ecoli	0	2g1p_A	12.2302	dam-acee-1	4
odp1_ecoli	4.96614	1l8a_A	9.59368	dam-acee-1	4
acca_ecoli	5.03145	2f9y_A	11.2094	yien-acca-1	11
frda_ecoli	12.812	1kf6_A	4.15282	yien-acca-1	11
rs2_ecoli	2007-06-25	1p87_B	1.66667	yien-acca-1	11
eftu_ecoli	9.66921	1dg1_G	2.28426	yien-acca-1	11
ispf_ecoli	0	1gx1_A	1.875	ispf-hldd-1	2
hldd_ecoli	0.322581	1eq2_A	11.9355	ispf-hldd-1	2
ch60_ecoli	2.19378	1aon_A	0	ftse-grol	5
hldd_ecoli	0.322581	1eq2_A	11.9355	ftse-grol	5
rs2_ecoli	2007-06-25	1p87_B	1.66667	ftse-grol	5
eftu_ecoli	9.66921	1dg1_G	2.28426	ftse-grol	5
odp1_ecoli	4.96614	1l8a_A	9.59368	ftsa-acee-1	6
eftu_ecoli	9.66921	1dg1_G	2.28426	ftsa-acee-1	6
end4_ecoli	0	1qtw_A	0	nfo-acef	6
phsm_ecoli	0.125628	1ahp_A	0	nfo-acef	6
can_ecoli	0	1i6o_A	3.18182	can-tufa-2	2
eftu_ecoli	9.66921	1dg1_G	2.28426	can-tufa-2	2
rrmj_ecoli	0.478469	1eiz_A	0	rrmj-acef	15
clpa_ecoli	8.70712	1ksf_X	5.80475	rrmj-acef	15
rl1_ecoli	10.3004	2gya_2	0	rrmj-acef	15
rl3_ecoli	23.9234	1p85_B	25.3589	rrmj-acef	15
rl4_ecoli	15.4229	1p85_C	29.3532	rrmj-acef	15
rl22_ecoli	11.8182	1p85_Q	3.63636	rrmj-acef	15
rs2_ecoli	2007-06-25	1p87_B	1.66667	rrmj-acef	15
rs4_ecoli	11.2195	1p6g_D	0.487805	rrmj-acef	15
rs5_ecoli	13.253	1p6g_E	10.8434	rrmj-acef	15
rs7_ecoli	10.1124	1p6g_G	23.0337	rrmj-acef	15
eftu_ecoli	9.66921	1dg1_G	2.28426	rrmj-acef	15
grpe_ecoli	30.9645	1dkg_A	0	grpe-dnak-1	4
dcea_ecoli	0.858369	1pmm_A	3.43348	grpe-dnak-1	4
metk_ecoli	5.74413	1fug_A	0	grpe-dnak-1	4
hldd_ecoli	0.322581	1eq2_A	11.9355	fadi-fadj-1	5
ampn_ecoli	3.68239	2dq6_A	0.574713	fadj-acef	5
lola_ecoli	18.7192	1iwl_A	2.74725	lola-acee-1	4
odp1_ecoli	4.96614	1l8a_A	9.59368	lola-acee-1	4
rs10_ecoli	8.73786	1p6g_J	6.79612	lola-acee-1	4
rnh_ecoli	6.45161	1rch_	0	rnha-acee-1	14
odp1_ecoli	4.96614	1l8a_A	9.59368	rnha-acee-1	14
phsm_ecoli	0.125628	1ahp_A	0	rnha-acee-1	14
rl2_ecoli	58.0882	1p85_A	16.5441	rnha-acee-1	14
rs3_ecoli	8.62069	1p6g_C	11.2069	rnha-acee-1	14
ex1_ecoli	0.631579	1fxx_A	4.77178	rnha-acee-1	14
top3_ecoli	10.5666	1d6m_A	7.65697	rnha-acee-1	14
rl23_ecoli	0	1p85_R	26	rplw-rpla-1	7
rl1_ecoli	10.3004	2gya_2	0	rplw-rpla-1	7
rl2_ecoli	58.0882	1p85_A	16.5441	rplw-rpla-1	7
rl3_ecoli	23.9234	1p85_B	25.3589	rplw-rpla-1	7
rl4_ecoli	15.4229	1p85_C	29.3532	rplw-rpla-1	7
hslo_ecoli	9.24658	1i7f_A	21.9178	hslo-tufa-2	2
eftu_ecoli	9.66921	1dg1_G	2.28426	hslo-tufa-2	2
hslr_ecoli	51.8797	1dm9_A	43.609	hslr-rpsb	2
rs2_ecoli	2007-06-25	1p87_B	1.66667	hslr-rpsb	2
kdsa_ecoli	1.40845	1d9e_A	6.33803	kdsa-grol	15
kdsb_ecoli	4.8583	1vh1_A	6.64062	kdsa-grol	15
metk_ecoli	5.74413	1fug_A	0	kdsa-grol	15
ch60_ecoli	2.19378	1aon_A	0	kdsa-grol	15
hldd_ecoli	0.322581	1eq2_A	11.9355	kdsa-grol	15
rl1_ecoli	10.3004	2gya_2	0	kdsa-grol	15
rl19_ecoli	3.50877	1p85_N	0	kdsa-grol	15
rl22_ecoli	11.8182	1p85_Q	3.63636	kdsa-grol	15
rl24_ecoli	1.94175	1p85_S	3.8835	kdsa-grol	15
rs3_ecoli	8.62069	1p6g_C	11.2069	kdsa-grol	15
rs13_ecoli	21.3675	1p6g_M	1.7094	kdsa-grol	15
eftu_ecoli	9.66921	1dg1_G	2.28426	kdsa-grol	15
kdsb_ecoli	4.8583	1vh1_A	6.64062	kdsb-tufa-2	2
eftu_ecoli	9.66921	1dg1_G	2.28426	kdsb-tufa-2	2
npd_ecoli	1.43369	1s5p_A	4.25532	npda-hsdr	5
rs3_ecoli	8.62069	1p6g_C	11.2069	npda-hsdr	5
rs4_ecoli	11.2195	1p6g_D	0.487805	npda-hsdr	5
rl4_ecoli	15.4229	1p85_C	29.3532	rpld-clpa	34
clpa_ecoli	8.70712	1ksf_X	5.80475	rpld-clpa	34
dps_ecoli	0	1f30_A	6.58683	rpld-clpa	34
gatz_ecoli	0.238095	2fiq_A	2.38095	rpld-clpa	34
pflb_ecoli	5.27009	1cm5_A	0	rpld-clpa	34
rho_ecoli	3.57995	1pv4_A	2.6253	rpld-clpa	34
rl1_ecoli	10.3004	2gya_2	0	rpld-clpa	34
rl2_ecoli	58.0882	1p85_A	16.5441	rpld-clpa	34
rl3_ecoli	23.9234	1p85_B	25.3589	rpld-clpa	34
rl5_ecoli	0	1p85_D	0.561798	rpld-clpa	34
rl6_ecoli	5.11364	1p85_E	5.11364	rpld-clpa	34
rl13_ecoli	9.15493	1p85_H	0	rpld-clpa	34
rl14_ecoli	0	1p85_I	0.813008	rpld-clpa	34
rl17_ecoli	15.748	1p85_L	22.0472	rpld-clpa	34
rl22_ecoli	11.8182	1p85_Q	3.63636	rpld-clpa	34
rl24_ecoli	1.94175	1p85_S	3.8835	rpld-clpa	34
rs2_ecoli	2007-06-25	1p87_B	1.66667	rpld-clpa	34
rs3_ecoli	8.62069	1p6g_C	11.2069	rpld-clpa	34
rs4_ecoli	11.2195	1p6g_D	0.487805	rpld-clpa	34
rs5_ecoli	13.253	1p6g_E	10.8434	rpld-clpa	34
rs7_ecoli	10.1124	1p6g_G	23.0337	rpld-clpa	34
rs10_ecoli	8.73786	1p6g_J	6.79612	rpld-clpa	34
rs11_ecoli	1937-05-01	1p6g_K	21.0938	rpld-clpa	34
rs13_ecoli	21.3675	1p6g_M	1.7094	rpld-clpa	34
eftu_ecoli	9.66921	1dg1_G	2.28426	rpld-clpa	34
rir1_ecoli	2.89093	1r1r_A	0	nrda-mreb	4
eftu_ecoli	9.66921	1dg1_G	2.28426	nrda-mreb	4
rir2_ecoli	0	1biq_A	0	nrdb-dnan	5
dpo3b_ecoli	2.45902	1jqj_A	0	nrdb-dnan	5
eftu_ecoli	9.66921	1dg1_G	2.28426	nrdb-dnan	5
ch60_ecoli	2.19378	1aon_A	0	aidb-acef	7
hldd_ecoli	0.322581	1eq2_A	11.9355	aidb-acef	7
rl3_ecoli	23.9234	1p85_B	25.3589	aidb-acef	7
rs4_ecoli	11.2195	1p6g_D	0.487805	aidb-acef	7
eftu_ecoli	9.66921	1dg1_G	2.28426	yeau-tufa	2
metk_ecoli	5.74413	1fug_A	0	metk-dnaj-1	9
reca_ecoli	7.67045	1n03_A	13.9205	metk-dnaj-1	9
eftu_ecoli	9.66921	1dg1_G	2.28426	metk-dnaj-1	9
yeaz_ecoli	0.4329	1okj_A	12.3506	yeaz-arok-1	3
arok_ecoli	22.6744	1kag_A	8.67052	yeaz-arok-1	3
rs5_ecoli	13.253	1p6g_E	10.8434	yhbc-rpse	3
rs7_ecoli	10.1124	1p6g_G	23.0337	yhbc-rpse	3
k6pf1_ecoli	0.9375	1pfk_A	0	prfc-pfka-1	2
odp1_ecoli	4.96614	1l8a_A	9.59368	ycgf-acee-1	3
dpo3b_ecoli	2.45902	1jqj_A	0	yhbh-dnan-1	2
ch60_ecoli	2.19378	1aon_A	0	yhbj-grol	3
eftu_ecoli	9.66921	1dg1_G	2.28426	yhbj-grol	3
odp1_ecoli	4.96614	1l8a_A	9.59368	yhbu-acee-1	8
ch60_ecoli	2.19378	1aon_A	0	yhbu-acee-1	8
eftu_ecoli	9.66921	1dg1_G	2.28426	yhbu-acee-1	8
end3_ecoli	4.73934	2abk_	0	nth-acee-1	2
odp1_ecoli	4.96614	1l8a_A	9.59368	nth-acee-1	2
rl11_ecoli	18.4397	1p85_G	1.41844	prma-rplk-1	2
yhby_ecoli	7.21649	1ln4_A	5.76923	yhby-rlub-1	11
rl2_ecoli	58.0882	1p85_A	16.5441	yhby-rlub-1	11
rl3_ecoli	23.9234	1p85_B	25.3589	yhby-rlub-1	11
rl4_ecoli	15.4229	1p85_C	29.3532	yhby-rlub-1	11
rl11_ecoli	18.4397	1p85_G	1.41844	yhby-rlub-1	11
rl13_ecoli	9.15493	1p85_H	0	yhby-rlub-1	11
rs2_ecoli	2007-06-25	1p87_B	1.66667	yhby-rlub-1	11
rs7_ecoli	10.1124	1p6g_G	23.0337	yhby-rlub-1	11
rlud_ecoli	15.0769	1qyu_A	28.3668	yhbz-fbab-1	3
odp1_ecoli	4.96614	1l8a_A	9.59368	recj-acee-1	10
rnh_ecoli	6.45161	1rch_	0	recj-acee-1	10
ex1_ecoli	0.631579	1fxx_A	4.77178	recj-acee-1	10
top3_ecoli	10.5666	1d6m_A	7.65697	recj-acee-1	10
eftu_ecoli	9.66921	1dg1_G	2.28426	recj-acee-1	10
skp_ecoli	34.1615	1sg2_A	7.84314	hlpa-glys	14
syh_ecoli	0.70922	1htt_A	0	hlpa-glys	14
rl5_ecoli	0	1p85_D	0.561798	hlpa-glys	14
rl9_ecoli	0	1p85_F	48.9933	hlpa-glys	14
rl13_ecoli	9.15493	1p85_H	0	hlpa-glys	14
rl15_ecoli	34.0278	1p85_J	51.3889	hlpa-glys	14
rl19_ecoli	3.50877	1p85_N	0	hlpa-glys	14
rl21_ecoli	0	1vs6_R	0	hlpa-glys	14
rl22_ecoli	11.8182	1p85_Q	3.63636	hlpa-glys	14
rl24_ecoli	1.94175	1p85_S	3.8835	hlpa-glys	14
rs13_ecoli	21.3675	1p6g_M	1.7094	hlpa-glys	14
ch60_ecoli	2.19378	1aon_A	0	ybbl-grol	2
ex5b_ecoli	5.50847	1w36_B	1.86441	recb-acee	8
odp1_ecoli	4.96614	1l8a_A	9.59368	recb-acee	8
ex5c_ecoli	1.42602	1w36_C	0	recb-acee	8
ex5a_ecoli	7.07237	1w36_D	11.3487	recb-acee	8
rs2_ecoli	2007-06-25	1p87_B	1.66667	recb-acee	8
eftu_ecoli	9.66921	1dg1_G	2.28426	recb-acee	8
ch60_ecoli	2.19378	1aon_A	0	recf-grol	2
ex5a_ecoli	7.07237	1w36_D	11.3487	recd-acee	6
odp1_ecoli	4.96614	1l8a_A	9.59368	recd-acee	6
ch60_ecoli	2.19378	1aon_A	0	recd-acee	6
ex5b_ecoli	5.50847	1w36_B	1.86441	recd-acee	6
ex5c_ecoli	1.42602	1w36_C	0	recd-acee	6
odp1_ecoli	4.96614	1l8a_A	9.59368	rece-acee-1	3
rlud_ecoli	15.0769	1qyu_A	28.3668	rlud-pepq-1	2
odp1_ecoli	4.96614	1l8a_A	9.59368	recq-acee-1	6
dpo3b_ecoli	2.45902	1jqj_A	0	zwf-dnan-1	2
rs3_ecoli	8.62069	1p6g_C	11.2069	glyq-dnaj	5
eftu_ecoli	9.66921	1dg1_G	2.28426	glyq-dnaj	5
odp1_ecoli	4.96614	1l8a_A	9.59368	trmb-acee-1	36
syq_ecoli	6.32911	1gsg_P	0	trmb-acee-1	36
dgal_ecoli	4.51807	1glg_	0	trmb-acee-1	36
rl2_ecoli	58.0882	1p85_A	16.5441	trmb-acee-1	36
rl3_ecoli	23.9234	1p85_B	25.3589	trmb-acee-1	36
rl4_ecoli	15.4229	1p85_C	29.3532	trmb-acee-1	36
rl5_ecoli	0	1p85_D	0.561798	trmb-acee-1	36
rl6_ecoli	5.11364	1p85_E	5.11364	trmb-acee-1	36
rl9_ecoli	0	1p85_F	48.9933	trmb-acee-1	36
rl13_ecoli	9.15493	1p85_H	0	trmb-acee-1	36
rl19_ecoli	3.50877	1p85_N	0	trmb-acee-1	36
rl22_ecoli	11.8182	1p85_Q	3.63636	trmb-acee-1	36
rl24_ecoli	1.94175	1p85_S	3.8835	trmb-acee-1	36
rs2_ecoli	2007-06-25	1p87_B	1.66667	trmb-acee-1	36
rs3_ecoli	8.62069	1p6g_C	11.2069	trmb-acee-1	36
rs4_ecoli	11.2195	1p6g_D	0.487805	trmb-acee-1	36
rs5_ecoli	13.253	1p6g_E	10.8434	trmb-acee-1	36
rs7_ecoli	10.1124	1p6g_G	23.0337	trmb-acee-1	36
rs13_ecoli	21.3675	1p6g_M	1.7094	trmb-acee-1	36
rs16_ecoli	0	1p6g_P	4.87805	trmb-acee-1	36
rs21_ecoli	40	1vs5_U	28.169	trmb-acee-1	36
acca_ecoli	5.03145	2f9y_A	11.2094	acca-accd-1	3
accd_ecoli	7.89474	2f9y_B	15.4605	acca-accd-1	3
rl3_ecoli	23.9234	1p85_B	25.3589	acca-accd-1	3
moae_ecoli	9.39597	1fm0_E	5.33333	moae-moad-1	2
moad_ecoli	0	1fm0_D	0	moae-moad-1	2
3mg2_ecoli	0	1diz_A	0	alka-acef	2
moac_ecoli	4.375	1ekr_A	11.1801	moac-rpla-1	2
rl1_ecoli	10.3004	2gya_2	0	moac-rpla-1	2
ch60_ecoli	2.19378	1aon_A	0	moaa-grol	3
eftu_ecoli	9.66921	1dg1_G	2.28426	moaa-grol	3
yggs_ecoli	0.42735	1w8g_A	3.4188	yggs-fdng-1	3
fdng_ecoli	7.9803	1kqf_A	3.25123	yggs-fdng-1	3
rs10_ecoli	8.73786	1p6g_J	6.79612	yggs-fdng-1	3
eftu_ecoli	9.66921	1dg1_G	2.28426	hybc-pepq-1	3
accd_ecoli	7.89474	2f9y_B	15.4605	accd-acca-1	2
acca_ecoli	5.03145	2f9y_A	11.2094	accd-acca-1	2
pflb_ecoli	5.27009	1cm5_A	0	pflb-grca-1	3
tpis_ecoli	1.17647	1tre_A	0	pflb-grca-1	3
rl1_ecoli	10.3004	2gya_2	0	coabc-rpla-1	2
accc_ecoli	3.78619	1bnc_A	0	accc-accb-1	5
dpo3b_ecoli	2.45902	1jqj_A	0	accc-accb-1	5
rl3_ecoli	23.9234	1p85_B	25.3589	accc-accb-1	5
acca_ecoli	5.03145	2f9y_A	11.2094	rluc-acca-1	43
odp1_ecoli	4.96614	1l8a_A	9.59368	rluc-acca-1	43
rl1_ecoli	10.3004	2gya_2	0	rluc-acca-1	43
rl2_ecoli	58.0882	1p85_A	16.5441	rluc-acca-1	43
rl3_ecoli	23.9234	1p85_B	25.3589	rluc-acca-1	43
rl4_ecoli	15.4229	1p85_C	29.3532	rluc-acca-1	43
rl5_ecoli	0	1p85_D	0.561798	rluc-acca-1	43
rl6_ecoli	5.11364	1p85_E	5.11364	rluc-acca-1	43
rl9_ecoli	0	1p85_F	48.9933	rluc-acca-1	43
rl13_ecoli	9.15493	1p85_H	0	rluc-acca-1	43
rl15_ecoli	34.0278	1p85_J	51.3889	rluc-acca-1	43
rl19_ecoli	3.50877	1p85_N	0	rluc-acca-1	43
rl22_ecoli	11.8182	1p85_Q	3.63636	rluc-acca-1	43
rl24_ecoli	1.94175	1p85_S	3.8835	rluc-acca-1	43
rl28_ecoli	31.1688	2i2t_X	0	rluc-acca-1	43
rs2_ecoli	2007-06-25	1p87_B	1.66667	rluc-acca-1	43
rs3_ecoli	8.62069	1p6g_C	11.2069	rluc-acca-1	43
rs4_ecoli	11.2195	1p6g_D	0.487805	rluc-acca-1	43
rs5_ecoli	13.253	1p6g_E	10.8434	rluc-acca-1	43
rs7_ecoli	10.1124	1p6g_G	23.0337	rluc-acca-1	43
rs13_ecoli	21.3675	1p6g_M	1.7094	rluc-acca-1	43
odp1_ecoli	4.96614	1l8a_A	9.59368	cada-acee-1	13
npd_ecoli	1.43369	1s5p_A	4.25532	cada-acee-1	13
dpo3b_ecoli	2.45902	1jqj_A	0	cada-acee-1	13
rl3_ecoli	23.9234	1p85_B	25.3589	cada-acee-1	13
rl5_ecoli	0	1p85_D	0.561798	cada-acee-1	13
rs2_ecoli	2007-06-25	1p87_B	1.66667	cada-acee-1	13
rs10_ecoli	8.73786	1p6g_J	6.79612	cada-acee-1	13
eftu_ecoli	9.66921	1dg1_G	2.28426	cada-acee-1	13
clpa_ecoli	8.70712	1ksf_X	5.80475	smpb-aidb-1	14
phsm_ecoli	0.125628	1ahp_A	0	smpb-aidb-1	14
parc_ecoli	17.5532	1zvu_A	4.32961	smpb-aidb-1	14
rl6_ecoli	5.11364	1p85_E	5.11364	smpb-aidb-1	14
rs2_ecoli	2007-06-25	1p87_B	1.66667	smpb-aidb-1	14
rs3_ecoli	8.62069	1p6g_C	11.2069	smpb-aidb-1	14
odp1_ecoli	4.96614	1l8a_A	9.59368	ynfb-acee-1	2
ch60_ecoli	2.19378	1aon_A	0	cho-grol	2
grea_ecoli	5.6962	1grj_	0	grea-acee-1	30
odp1_ecoli	4.96614	1l8a_A	9.59368	grea-acee-1	30
carb_ecoli	1.86567	1a9x_A	0	grea-acee-1	30
g3p1_ecoli	10	1dc3_A	0	grea-acee-1	30
gatz_ecoli	0.238095	2fiq_A	2.38095	grea-acee-1	30
pt1_ecoli	0.521739	2hwg_A	0.521739	grea-acee-1	30
rho_ecoli	3.57995	1pv4_A	2.6253	grea-acee-1	30
rl2_ecoli	58.0882	1p85_A	16.5441	grea-acee-1	30
rl4_ecoli	15.4229	1p85_C	29.3532	grea-acee-1	30
rl5_ecoli	0	1p85_D	0.561798	grea-acee-1	30
rl13_ecoli	9.15493	1p85_H	0	grea-acee-1	30
rs2_ecoli	2007-06-25	1p87_B	1.66667	grea-acee-1	30
rs5_ecoli	13.253	1p6g_E	10.8434	grea-acee-1	30
rs7_ecoli	10.1124	1p6g_G	23.0337	grea-acee-1	30
rs10_ecoli	8.73786	1p6g_J	6.79612	grea-acee-1	30
syt_ecoli	0	1qf6_A	0.155763	grea-acee-1	30
eftu_ecoli	9.66921	1dg1_G	2.28426	grea-acee-1	30
hldd_ecoli	0.322581	1eq2_A	11.9355	ubih-hldd-1	2
eftu_ecoli	9.66921	1dg1_G	2.28426	ubie-lpda-1	3
ubic_ecoli	0	1g1b_A	0	ubic-acee-1	2
odp1_ecoli	4.96614	1l8a_A	9.59368	ubic-acee-1	2
hola_ecoli	0	1jqj_C	4.37318	dnaq-dnae	10
holb_ecoli	0.598802	1a5t_	0	dnaq-dnae	10
holc_ecoli	5.44218	1em8_A	0	dnaq-dnae	10
hold_ecoli	1.45985	1em8_B	1.78571	dnaq-dnae	10
rl1_ecoli	10.3004	2gya_2	0	dnaq-dnae	10
eftu_ecoli	9.66921	1dg1_G	2.28426	dnaq-dnae	10
parc_ecoli	17.5532	1zvu_A	4.32961	parc-acef	6
ycfx_ecoli	0.660066	2ap1_A	6.72783	ycfx-zntr-1	2
zntr_ecoli	2.83688	1q08_A	5.05051	ycfx-zntr-1	2
rl1_ecoli	10.3004	2gya_2	0	dnax-rpla	2
syd_ecoli	3.22034	1eqr_A	0	dnaa-asps	10
nade_ecoli	4.36364	1wxe_A	6.18182	dnaa-asps	10
rl2_ecoli	58.0882	1p85_A	16.5441	dnaa-asps	10
rl4_ecoli	15.4229	1p85_C	29.3532	dnaa-asps	10
rs2_ecoli	2007-06-25	1p87_B	1.66667	dnaa-asps	10
eftu_ecoli	9.66921	1dg1_G	2.28426	dnaa-asps	10
rs2_ecoli	2007-06-25	1p87_B	1.66667	alas-dnak	5
eftu_ecoli	9.66921	1dg1_G	2.28426	alas-dnak	5
odp1_ecoli	4.96614	1l8a_A	9.59368	dnae-acee	11
hola_ecoli	0	1jqj_C	4.37318	dnae-acee	11
holb_ecoli	0.598802	1a5t_	0	dnae-acee	11
holc_ecoli	5.44218	1em8_A	0	dnae-acee	11
hold_ecoli	1.45985	1em8_B	1.78571	dnae-acee	11
rs2_ecoli	2007-06-25	1p87_B	1.66667	dnae-acee	11
eftu_ecoli	9.66921	1dg1_G	2.28426	dnae-acee	11
odp1_ecoli	4.96614	1l8a_A	9.59368	ydam-acee-1	5
eftu_ecoli	9.66921	1dg1_G	2.28426	ydam-acee-1	5
dcea_ecoli	0.858369	1pmm_A	3.43348	dnak-alas	10
grpe_ecoli	30.9645	1dkg_A	0	dnak-alas	10
rl6_ecoli	5.11364	1p85_E	5.11364	dnak-alas	10
rs2_ecoli	2007-06-25	1p87_B	1.66667	dnak-alas	10
eftu_ecoli	9.66921	1dg1_G	2.28426	dnak-alas	10
yiba_ecoli	0.714286	1oyz_A	2007-02-05	dnak-alas	10
odp1_ecoli	4.96614	1l8a_A	9.59368	dnaj-acee-1	32
clpa_ecoli	8.70712	1ksf_X	5.80475	dnaj-acee-1	32
metk_ecoli	5.74413	1fug_A	0	dnaj-acee-1	32
narg_ecoli	8.42697	1q16_A	0.240577	dnaj-acee-1	32
reca_ecoli	7.67045	1n03_A	13.9205	dnaj-acee-1	32
rho_ecoli	3.57995	1pv4_A	2.6253	dnaj-acee-1	32
rl1_ecoli	10.3004	2gya_2	0	dnaj-acee-1	32
rl19_ecoli	3.50877	1p85_N	0	dnaj-acee-1	32
rl22_ecoli	11.8182	1p85_Q	3.63636	dnaj-acee-1	32
rs2_ecoli	2007-06-25	1p87_B	1.66667	dnaj-acee-1	32
rs5_ecoli	13.253	1p6g_E	10.8434	dnaj-acee-1	32
rs10_ecoli	8.73786	1p6g_J	6.79612	dnaj-acee-1	32
rs13_ecoli	21.3675	1p6g_M	1.7094	dnaj-acee-1	32
eftu_ecoli	9.66921	1dg1_G	2.28426	dnaj-acee-1	32
yjbj_ecoli	11.5942	1ryk_A	0	dnaj-acee-1	32
odp1_ecoli	4.96614	1l8a_A	9.59368	selb-acee-1	12
rl2_ecoli	58.0882	1p85_A	16.5441	selb-acee-1	12
rl3_ecoli	23.9234	1p85_B	25.3589	selb-acee-1	12
rs4_ecoli	11.2195	1p6g_D	0.487805	selb-acee-1	12
nikr_ecoli	8.27068	1q5v_A	13.5338	nikr-tufa-1	2
eftu_ecoli	9.66921	1dg1_G	2.28426	nikr-tufa-1	2
yhhf_ecoli	10.101	2fpo_A	12.3762	yhhf-tufa-1	2
eftu_ecoli	9.66921	1dg1_G	2.28426	yhhf-tufa-1	2
odp1_ecoli	4.96614	1l8a_A	9.59368	liga-acee	5
ydhr_ecoli	0	1wd6_A	21.1382	ydhr-dnak-1	3
dpo3b_ecoli	2.45902	1jqj_A	0	ydhr-dnak-1	3
eno_ecoli	3.7123	1e9i_A	0.232019	pnp-eno-1	21
metk_ecoli	5.74413	1fug_A	0	pnp-eno-1	21
reca_ecoli	7.67045	1n03_A	13.9205	pnp-eno-1	21
rl2_ecoli	58.0882	1p85_A	16.5441	pnp-eno-1	21
rl4_ecoli	15.4229	1p85_C	29.3532	pnp-eno-1	21
rl5_ecoli	0	1p85_D	0.561798	pnp-eno-1	21
rl6_ecoli	5.11364	1p85_E	5.11364	pnp-eno-1	21
rl9_ecoli	0	1p85_F	48.9933	pnp-eno-1	21
rl13_ecoli	9.15493	1p85_H	0	pnp-eno-1	21
rs3_ecoli	8.62069	1p6g_C	11.2069	pnp-eno-1	21
rs4_ecoli	11.2195	1p6g_D	0.487805	pnp-eno-1	21
rs5_ecoli	13.253	1p6g_E	10.8434	pnp-eno-1	21
rs7_ecoli	10.1124	1p6g_G	23.0337	pnp-eno-1	21
rs13_ecoli	21.3675	1p6g_M	1.7094	pnp-eno-1	21
pgmu_ecoli	12.0879	2fuv_A	0.728597	rnr-cca-1	30
rl1_ecoli	10.3004	2gya_2	0	rnr-cca-1	30
rl2_ecoli	58.0882	1p85_A	16.5441	rnr-cca-1	30
rl3_ecoli	23.9234	1p85_B	25.3589	rnr-cca-1	30
rl4_ecoli	15.4229	1p85_C	29.3532	rnr-cca-1	30
rl6_ecoli	5.11364	1p85_E	5.11364	rnr-cca-1	30
rl9_ecoli	0	1p85_F	48.9933	rnr-cca-1	30
rl13_ecoli	9.15493	1p85_H	0	rnr-cca-1	30
rl14_ecoli	0	1p85_I	0.813008	rnr-cca-1	30
rl15_ecoli	34.0278	1p85_J	51.3889	rnr-cca-1	30
rs2_ecoli	2007-06-25	1p87_B	1.66667	rnr-cca-1	30
rs3_ecoli	8.62069	1p6g_C	11.2069	rnr-cca-1	30
rs4_ecoli	11.2195	1p6g_D	0.487805	rnr-cca-1	30
rs5_ecoli	13.253	1p6g_E	10.8434	rnr-cca-1	30
rs6_ecoli	34.0741	1p6g_F	29.6296	rnr-cca-1	30
rs7_ecoli	10.1124	1p6g_G	23.0337	rnr-cca-1	30
rs13_ecoli	21.3675	1p6g_M	1.7094	rnr-cca-1	30
rs16_ecoli	0	1p6g_P	4.87805	rnr-cca-1	30
metk_ecoli	5.74413	1fug_A	0	gyrb-bglj-1	11
rs2_ecoli	2007-06-25	1p87_B	1.66667	gyrb-bglj-1	11
eftu_ecoli	9.66921	1dg1_G	2.28426	gyrb-bglj-1	11
yacg_ecoli	32.3077	1lv3_A	0	gyrb-bglj-1	11
odp1_ecoli	4.96614	1l8a_A	9.59368	yhir-acee-1	3
ch60_ecoli	2.19378	1aon_A	0	yhir-acee-1	3
clpa_ecoli	8.70712	1ksf_X	5.80475	gyra-acef	22
malk_ecoli	1.61725	1q12_A	3.67454	gyra-acef	22
metk_ecoli	5.74413	1fug_A	0	gyra-acef	22
reca_ecoli	7.67045	1n03_A	13.9205	gyra-acef	22
rho_ecoli	3.57995	1pv4_A	2.6253	gyra-acef	22
rs2_ecoli	2007-06-25	1p87_B	1.66667	gyra-acef	22
eftu_ecoli	9.66921	1dg1_G	2.28426	gyra-acef	22
hldd_ecoli	0.322581	1eq2_A	11.9355	hldd-cysm-1	7
cysm_ecoli	20.462	2bhs_A	3.63036	hldd-cysm-1	7
rl15_ecoli	34.0278	1p85_J	51.3889	hldd-cysm-1	7
rs7_ecoli	10.1124	1p6g_G	23.0337	hldd-cysm-1	7
rho_ecoli	3.57995	1pv4_A	2.6253	rho-tufa-2	2
eftu_ecoli	9.66921	1dg1_G	2.28426	rho-tufa-2	2
ch60_ecoli	2.19378	1aon_A	0	yrbf-dnak-1	4
eftu_ecoli	9.66921	1dg1_G	2.28426	yrbf-dnak-1	4
lgul_ecoli	8.14815	1f9z_A	5.18519	gloa-dnak-1	2
yigz_ecoli	5.88235	1vi7_A	5.06912	yigz-typa-1	2
serc_ecoli	0	1bjn_A	0	serc-dnak-1	2
qor_ecoli	0.917431	1qor_A	0	qor-dnak-1	2
moeb_ecoli	0.401606	1jw9_B	3.61446	moeb-dnak-1	2
moea_ecoli	5.3528	1fc5_A	1.94647	moea-pfka-1	2
k6pf1_ecoli	0.9375	1pfk_A	0	moea-pfka-1	2
hldd_ecoli	0.322581	1eq2_A	11.9355	menb-hldd-1	2
clpa_ecoli	8.70712	1ksf_X	5.80475	clpx-clpa-1	8
metk_ecoli	5.74413	1fug_A	0	clpx-clpa-1	8
eftu_ecoli	9.66921	1dg1_G	2.28426	clpx-clpa-1	8
hscb_ecoli	0.584795	1fpo_A	0	clpx-clpa-1	8
eftu_ecoli	9.66921	1dg1_G	2.28426	pria-tufa-1	2
clpp_ecoli	3.38164	1tyf_A	0	clpp-acee-1	29
odp1_ecoli	4.96614	1l8a_A	9.59368	clpp-acee-1	29
clpa_ecoli	8.70712	1ksf_X	5.80475	clpp-acee-1	29
dsbg_ecoli	0.403226	1v57_A	4.97925	clpp-acee-1	29
grea_ecoli	5.6962	1grj_	0	clpp-acee-1	29
degp_ecoli	12.4473	1ky9_A	30.5804	clpp-acee-1	29
metk_ecoli	5.74413	1fug_A	0	clpp-acee-1	29
ch60_ecoli	2.19378	1aon_A	0	clpp-acee-1	29
narg_ecoli	8.42697	1q16_A	0.240577	clpp-acee-1	29
reca_ecoli	7.67045	1n03_A	13.9205	clpp-acee-1	29
hldd_ecoli	0.322581	1eq2_A	11.9355	clpp-acee-1	29
rho_ecoli	3.57995	1pv4_A	2.6253	clpp-acee-1	29
rl5_ecoli	0	1p85_D	0.561798	clpp-acee-1	29
rl13_ecoli	9.15493	1p85_H	0	clpp-acee-1	29
rl19_ecoli	3.50877	1p85_N	0	clpp-acee-1	29
rs7_ecoli	10.1124	1p6g_G	23.0337	clpp-acee-1	29
rs10_ecoli	8.73786	1p6g_J	6.79612	clpp-acee-1	29
eftu_ecoli	9.66921	1dg1_G	2.28426	clpp-acee-1	29
syk2_ecoli	9.3254	1e1o_A	3.96825	grca-lysu-1	6
pflb_ecoli	5.27009	1cm5_A	0	grca-lysu-1	6
tpis_ecoli	1.17647	1tre_A	0	grca-lysu-1	6
ch60_ecoli	2.19378	1aon_A	0	hyfg-grol	2
clpa_ecoli	8.70712	1ksf_X	5.80475	clpa-mukb-1	14
rho_ecoli	3.57995	1pv4_A	2.6253	clpa-mukb-1	14
rl5_ecoli	0	1p85_D	0.561798	clpa-mukb-1	14
rs2_ecoli	2007-06-25	1p87_B	1.66667	clpa-mukb-1	14
rs4_ecoli	11.2195	1p6g_D	0.487805	clpa-mukb-1	14
rs7_ecoli	10.1124	1p6g_G	23.0337	clpa-mukb-1	14
eftu_ecoli	9.66921	1dg1_G	2.28426	clpa-mukb-1	14
rs2_ecoli	2007-06-25	1p87_B	1.66667	clpb-rpsb	3
eftu_ecoli	9.66921	1dg1_G	2.28426	clpb-rpsb	3
odp1_ecoli	4.96614	1l8a_A	9.59368	hrpa-acee-1	14
rl9_ecoli	0	1p85_F	48.9933	hrpa-acee-1	14
rs2_ecoli	2007-06-25	1p87_B	1.66667	hrpa-acee-1	14
rs3_ecoli	8.62069	1p6g_C	11.2069	hrpa-acee-1	14
rs5_ecoli	13.253	1p6g_E	10.8434	hrpa-acee-1	14
rs7_ecoli	10.1124	1p6g_G	23.0337	hrpa-acee-1	14
rs13_ecoli	21.3675	1p6g_M	1.7094	hrpa-acee-1	14
rs19_ecoli	25.2747	1p6g_S	28.5714	hrpa-acee-1	14
eftu_ecoli	9.66921	1dg1_G	2.28426	hrpa-acee-1	14
odp1_ecoli	4.96614	1l8a_A	9.59368	znuc-acee-1	8
ch60_ecoli	2.19378	1aon_A	0	znuc-acee-1	8
rl4_ecoli	15.4229	1p85_C	29.3532	znuc-acee-1	8
rs5_ecoli	13.253	1p6g_E	10.8434	znuc-acee-1	8
rho_ecoli	3.57995	1pv4_A	2.6253	plsb-lpda-1	9
rl3_ecoli	23.9234	1p85_B	25.3589	plsb-lpda-1	9
rl4_ecoli	15.4229	1p85_C	29.3532	plsb-lpda-1	9
rs3_ecoli	8.62069	1p6g_C	11.2069	plsb-lpda-1	9
rs4_ecoli	11.2195	1p6g_D	0.487805	plsb-lpda-1	9
eftu_ecoli	9.66921	1dg1_G	2.28426	plsb-lpda-1	9
rpib_ecoli	0.671141	1nn4_A	1.85185	rpib-rplj-1	2
ch60_ecoli	2.19378	1aon_A	0	hypd-grol	4
eftu_ecoli	9.66921	1dg1_G	2.28426	hypd-grol	4
phsm_ecoli	0.125628	1ahp_A	0	ssb-arna	24
parc_ecoli	17.5532	1zvu_A	4.32961	ssb-arna	24
rl2_ecoli	58.0882	1p85_A	16.5441	ssb-arna	24
rl3_ecoli	23.9234	1p85_B	25.3589	ssb-arna	24
rs4_ecoli	11.2195	1p6g_D	0.487805	ssb-arna	24
ex1_ecoli	0.631579	1fxx_A	4.77178	ssb-arna	24
top3_ecoli	10.5666	1d6m_A	7.65697	ssb-arna	24
eftu_ecoli	9.66921	1dg1_G	2.28426	ssb-arna	24
arna_ecoli	0.606061	1z7e_A	3.18182	ssb-arna	24
crp_ecoli	2.38095	1g6n_A	4.7619	crp-rplc	4
rl3_ecoli	23.9234	1p85_B	25.3589	crp-rplc	4
rs5_ecoli	13.253	1p6g_E	10.8434	crp-rplc	4
rs10_ecoli	8.73786	1p6g_J	6.79612	crp-rplc	4
dps_ecoli	0	1f30_A	6.58683	dps-dead-1	6
ompg_ecoli	0	2f1c_X	11.8881	dps-dead-1	6
hldd_ecoli	0.322581	1eq2_A	11.9355	dps-dead-1	6
odp1_ecoli	4.96614	1l8a_A	9.59368	gcp-acee-1	4
eftu_ecoli	9.66921	1dg1_G	2.28426	gcp-acee-1	4
yeaz_ecoli	0.4329	1okj_A	12.3506	gcp-acee-1	4
odp1_ecoli	4.96614	1l8a_A	9.59368	yfgb-aas-1	55
clpa_ecoli	8.70712	1ksf_X	5.80475	yfgb-aas-1	55
frur_ecoli	0	2iks_A	5.80205	yfgb-aas-1	55
metk_ecoli	5.74413	1fug_A	0	yfgb-aas-1	55
ompc_ecoli	5.99455	2j1n_A	0	yfgb-aas-1	55
phoe_ecoli	7.12251	1pho_	0	yfgb-aas-1	55
reca_ecoli	7.67045	1n03_A	13.9205	yfgb-aas-1	55
rl1_ecoli	10.3004	2gya_2	0	yfgb-aas-1	55
rl2_ecoli	58.0882	1p85_A	16.5441	yfgb-aas-1	55
rl3_ecoli	23.9234	1p85_B	25.3589	yfgb-aas-1	55
rl4_ecoli	15.4229	1p85_C	29.3532	yfgb-aas-1	55
rl5_ecoli	0	1p85_D	0.561798	yfgb-aas-1	55
rl9_ecoli	0	1p85_F	48.9933	yfgb-aas-1	55
rl13_ecoli	9.15493	1p85_H	0	yfgb-aas-1	55
rl15_ecoli	34.0278	1p85_J	51.3889	yfgb-aas-1	55
rl19_ecoli	3.50877	1p85_N	0	yfgb-aas-1	55
rl22_ecoli	11.8182	1p85_Q	3.63636	yfgb-aas-1	55
rl24_ecoli	1.94175	1p85_S	3.8835	yfgb-aas-1	55
rs2_ecoli	2007-06-25	1p87_B	1.66667	yfgb-aas-1	55
rs3_ecoli	8.62069	1p6g_C	11.2069	yfgb-aas-1	55
rs4_ecoli	11.2195	1p6g_D	0.487805	yfgb-aas-1	55
rs5_ecoli	13.253	1p6g_E	10.8434	yfgb-aas-1	55
rs7_ecoli	10.1124	1p6g_G	23.0337	yfgb-aas-1	55
rs10_ecoli	8.73786	1p6g_J	6.79612	yfgb-aas-1	55
eftu_ecoli	9.66921	1dg1_G	2.28426	yfgb-aas-1	55
eftu_ecoli	9.66921	1dg1_G	2.28426	yhes-tufa-1	2
ch60_ecoli	2.19378	1aon_A	0	grol-acee	8
odp1_ecoli	4.96614	1l8a_A	9.59368	grol-acee	8
narg_ecoli	8.42697	1q16_A	0.240577	grol-acee	8
rs2_ecoli	2007-06-25	1p87_B	1.66667	grol-acee	8
yiba_ecoli	0.714286	1oyz_A	2007-02-05	grol-acee	8
ch10_ecoli	0	1aon_O	0	gros-dnak	8
dpo3b_ecoli	2.45902	1jqj_A	0	gros-dnak	8
htpg_ecoli	3.04487	2iop_A	0.961538	gros-dnak	8
hldd_ecoli	0.322581	1eq2_A	11.9355	gros-dnak	8
tig_ecoli	4.39815	1w26_A	0	gros-dnak	8
ceda_ecoli	20.6897	2bn8_A	22.9885	ceda-acef	7
eftu_ecoli	9.66921	1dg1_G	2.28426	ybax-tufa-1	2
odp1_ecoli	4.96614	1l8a_A	9.59368	dnab-acee-1	7
rl1_ecoli	10.3004	2gya_2	0	dnab-acee-1	7
rs2_ecoli	2007-06-25	1p87_B	1.66667	dnab-acee-1	7
eftu_ecoli	9.66921	1dg1_G	2.28426	dnab-acee-1	7
clpa_ecoli	8.70712	1ksf_X	5.80475	cbpa-aidb-1	34
metk_ecoli	5.74413	1fug_A	0	cbpa-aidb-1	34
rho_ecoli	3.57995	1pv4_A	2.6253	cbpa-aidb-1	34
rl1_ecoli	10.3004	2gya_2	0	cbpa-aidb-1	34
rl2_ecoli	58.0882	1p85_A	16.5441	cbpa-aidb-1	34
rl3_ecoli	23.9234	1p85_B	25.3589	cbpa-aidb-1	34
rl4_ecoli	15.4229	1p85_C	29.3532	cbpa-aidb-1	34
rl5_ecoli	0	1p85_D	0.561798	cbpa-aidb-1	34
rl6_ecoli	5.11364	1p85_E	5.11364	cbpa-aidb-1	34
rl9_ecoli	0	1p85_F	48.9933	cbpa-aidb-1	34
rl19_ecoli	3.50877	1p85_N	0	cbpa-aidb-1	34
rl22_ecoli	11.8182	1p85_Q	3.63636	cbpa-aidb-1	34
rl24_ecoli	1.94175	1p85_S	3.8835	cbpa-aidb-1	34
rs2_ecoli	2007-06-25	1p87_B	1.66667	cbpa-aidb-1	34
rs3_ecoli	8.62069	1p6g_C	11.2069	cbpa-aidb-1	34
rs4_ecoli	11.2195	1p6g_D	0.487805	cbpa-aidb-1	34
rs5_ecoli	13.253	1p6g_E	10.8434	cbpa-aidb-1	34
rs7_ecoli	10.1124	1p6g_G	23.0337	cbpa-aidb-1	34
rs13_ecoli	21.3675	1p6g_M	1.7094	cbpa-aidb-1	34
eftu_ecoli	9.66921	1dg1_G	2.28426	cbpa-aidb-1	34
hldd_ecoli	0.322581	1eq2_A	11.9355	iclr-hldd-1	2
rl1_ecoli	10.3004	2gya_2	0	dnag-rpla-1	2
dpo3b_ecoli	2.45902	1jqj_A	0	yajq-dnan-1	2
rsua_ecoli	3.8961	1ksk_A	0	rsua-rpsj-1	2
rs10_ecoli	8.73786	1p6g_J	6.79612	rsua-rpsj-1	2
syk1_ecoli	6.54762	1bbu_A	3.57143	uup-lyss-1	2
rl1_ecoli	10.3004	2gya_2	0	nudh-dapf-1	30
rl2_ecoli	58.0882	1p85_A	16.5441	nudh-dapf-1	30
rl3_ecoli	23.9234	1p85_B	25.3589	nudh-dapf-1	30
rl4_ecoli	15.4229	1p85_C	29.3532	nudh-dapf-1	30
rl5_ecoli	0	1p85_D	0.561798	nudh-dapf-1	30
rl6_ecoli	5.11364	1p85_E	5.11364	nudh-dapf-1	30
rl9_ecoli	0	1p85_F	48.9933	nudh-dapf-1	30
rl13_ecoli	9.15493	1p85_H	0	nudh-dapf-1	30
rl14_ecoli	0	1p85_I	0.813008	nudh-dapf-1	30
rl15_ecoli	34.0278	1p85_J	51.3889	nudh-dapf-1	30
rl18_ecoli	13.6752	1p85_M	3.4188	nudh-dapf-1	30
rl19_ecoli	3.50877	1p85_N	0	nudh-dapf-1	30
rl22_ecoli	11.8182	1p85_Q	3.63636	nudh-dapf-1	30
rs2_ecoli	2007-06-25	1p87_B	1.66667	nudh-dapf-1	30
rs4_ecoli	11.2195	1p6g_D	0.487805	nudh-dapf-1	30
rs5_ecoli	13.253	1p6g_E	10.8434	nudh-dapf-1	30
rs7_ecoli	10.1124	1p6g_G	23.0337	nudh-dapf-1	30
rs13_ecoli	21.3675	1p6g_M	1.7094	nudh-dapf-1	30
eftu_ecoli	9.66921	1dg1_G	2.28426	yicc-dnaj-1	5
eftu_ecoli	9.66921	1dg1_G	2.28426	lpxb-tufa-2	2
syq_ecoli	6.32911	1gsg_P	0	lpxd-cbpa-1	19
hldd_ecoli	0.322581	1eq2_A	11.9355	lpxd-cbpa-1	19
rho_ecoli	3.57995	1pv4_A	2.6253	lpxd-cbpa-1	19
rl2_ecoli	58.0882	1p85_A	16.5441	lpxd-cbpa-1	19
rl4_ecoli	15.4229	1p85_C	29.3532	lpxd-cbpa-1	19
rl9_ecoli	0	1p85_F	48.9933	lpxd-cbpa-1	19
rl15_ecoli	34.0278	1p85_J	51.3889	lpxd-cbpa-1	19
rl21_ecoli	0	1vs6_R	0	lpxd-cbpa-1	19
rs2_ecoli	2007-06-25	1p87_B	1.66667	lpxd-cbpa-1	19
rs3_ecoli	8.62069	1p6g_C	11.2069	lpxd-cbpa-1	19
rs4_ecoli	11.2195	1p6g_D	0.487805	lpxd-cbpa-1	19
rs5_ecoli	13.253	1p6g_E	10.8434	lpxd-cbpa-1	19
rs7_ecoli	10.1124	1p6g_G	23.0337	lpxd-cbpa-1	19
rl1_ecoli	10.3004	2gya_2	0	ycby-rpla-1	4
odp1_ecoli	4.96614	1l8a_A	9.59368	fdhd-acee-1	7
iscs_ecoli	2.9703	1p3w_A	4.70297	fdhd-acee-1	7
syk2_ecoli	9.3254	1e1o_A	3.96825	fdhd-acee-1	7
rs2_ecoli	2007-06-25	1p87_B	1.66667	fdhd-acee-1	7
odp1_ecoli	4.96614	1l8a_A	9.59368	tgt-acee-1	12
rl1_ecoli	10.3004	2gya_2	0	tgt-acee-1	12
rl2_ecoli	58.0882	1p85_A	16.5441	tgt-acee-1	12
rl9_ecoli	0	1p85_F	48.9933	tgt-acee-1	12
acca_ecoli	5.03145	2f9y_A	11.2094	rpod-acca-1	18
rl1_ecoli	10.3004	2gya_2	0	rpod-acca-1	18
rl2_ecoli	58.0882	1p85_A	16.5441	rpod-acca-1	18
rl4_ecoli	15.4229	1p85_C	29.3532	rpod-acca-1	18
rl15_ecoli	34.0278	1p85_J	51.3889	rpod-acca-1	18
rl22_ecoli	11.8182	1p85_Q	3.63636	rpod-acca-1	18
rs2_ecoli	2007-06-25	1p87_B	1.66667	rpod-acca-1	18
rs3_ecoli	8.62069	1p6g_C	11.2069	rpod-acca-1	18
rs4_ecoli	11.2195	1p6g_D	0.487805	rpod-acca-1	18
rs5_ecoli	13.253	1p6g_E	10.8434	rpod-acca-1	18
rs7_ecoli	10.1124	1p6g_G	23.0337	rpod-acca-1	18
dpo3b_ecoli	2.45902	1jqj_A	0	hda-dnan-1	2
rir1_ecoli	2.89093	1r1r_A	0	yeen-cca-1	3
dpo3b_ecoli	2.45902	1jqj_A	0	rpe-dnan-1	2
napa_ecoli	3.38164	2nya_A	0.126263	napa-acee-1	3
odp1_ecoli	4.96614	1l8a_A	9.59368	napa-acee-1	3
narg_ecoli	8.42697	1q16_A	0.240577	rph-dnaj	9
reca_ecoli	7.67045	1n03_A	13.9205	rph-dnaj	9
hldd_ecoli	0.322581	1eq2_A	11.9355	rph-dnaj	9
eftu_ecoli	9.66921	1dg1_G	2.28426	rph-dnaj	9
eftu_ecoli	9.66921	1dg1_G	2.28426	muts-tufa-1	2
adpp_ecoli	2.87081	1g0s_A	3.82775	nudf-sgbh	2
phsm_ecoli	0.125628	1ahp_A	0	pola-acef	9
metk_ecoli	5.74413	1fug_A	0	pola-acef	9
eftu_ecoli	9.66921	1dg1_G	2.28426	pola-acef	9
odp1_ecoli	4.96614	1l8a_A	9.59368	rhlb-acee-1	15
eno_ecoli	3.7123	1e9i_A	0.232019	rhlb-acee-1	15
rl3_ecoli	23.9234	1p85_B	25.3589	rhlb-acee-1	15
rl9_ecoli	0	1p85_F	48.9933	rhlb-acee-1	15
rl11_ecoli	18.4397	1p85_G	1.41844	rhlb-acee-1	15
rl22_ecoli	11.8182	1p85_Q	3.63636	rhlb-acee-1	15
rs3_ecoli	8.62069	1p6g_C	11.2069	rhlb-acee-1	15
rs4_ecoli	11.2195	1p6g_D	0.487805	rhlb-acee-1	15
rs7_ecoli	10.1124	1p6g_G	23.0337	rhlb-acee-1	15
rs10_ecoli	8.73786	1p6g_J	6.79612	rhlb-acee-1	15
eftu_ecoli	9.66921	1dg1_G	2.28426	rhlb-acee-1	15
odp1_ecoli	4.96614	1l8a_A	9.59368	ybhf-acee-1	3
yjgh_ecoli	8.39695	1pf5_A	0.763359	yjgh-pta-1	2
syk1_ecoli	6.54762	1bbu_A	3.57143	tdcd-lyss-1	3
eftu_ecoli	9.66921	1dg1_G	2.28426	tdcd-lyss-1	3
arna_ecoli	0.606061	1z7e_A	3.18182	nusg-arna	20
rho_ecoli	3.57995	1pv4_A	2.6253	nusg-arna	20
rl2_ecoli	58.0882	1p85_A	16.5441	nusg-arna	20
rl5_ecoli	0	1p85_D	0.561798	nusg-arna	20
rs3_ecoli	8.62069	1p6g_C	11.2069	nusg-arna	20
rs5_ecoli	13.253	1p6g_E	10.8434	nusg-arna	20
rs10_ecoli	8.73786	1p6g_J	6.79612	nusg-arna	20
nusb_ecoli	0	1ey1_A	0	nusb-rplc	7
rl3_ecoli	23.9234	1p85_B	25.3589	nusb-rplc	7
rl13_ecoli	9.15493	1p85_H	0	nusb-rplc	7
rs2_ecoli	2007-06-25	1p87_B	1.66667	nusb-rplc	7
rs4_ecoli	11.2195	1p6g_D	0.487805	nusb-rplc	7
rs5_ecoli	13.253	1p6g_E	10.8434	nusb-rplc	7
rs10_ecoli	8.73786	1p6g_J	6.79612	nusb-rplc	7
rl1_ecoli	10.3004	2gya_2	0	nusa-infb-1	17
rl2_ecoli	58.0882	1p85_A	16.5441	nusa-infb-1	17
rl3_ecoli	23.9234	1p85_B	25.3589	nusa-infb-1	17
rl4_ecoli	15.4229	1p85_C	29.3532	nusa-infb-1	17
rl15_ecoli	34.0278	1p85_J	51.3889	nusa-infb-1	17
rl22_ecoli	11.8182	1p85_Q	3.63636	nusa-infb-1	17
rs3_ecoli	8.62069	1p6g_C	11.2069	nusa-infb-1	17
rs4_ecoli	11.2195	1p6g_D	0.487805	nusa-infb-1	17
rs7_ecoli	10.1124	1p6g_G	23.0337	nusa-infb-1	17
eftu_ecoli	9.66921	1dg1_G	2.28426	nusa-infb-1	17
rl3_ecoli	23.9234	1p85_B	25.3589	rapa-nusa-1	8
rs5_ecoli	13.253	1p6g_E	10.8434	rapa-nusa-1	8
dbha_ecoli	17.7778	1mul_A	15.5556	hupa-dnak-1	6
phsm_ecoli	0.125628	1ahp_A	0	hupa-dnak-1	6
odp1_ecoli	4.96614	1l8a_A	9.59368	ycjy-acee-1	2
t1mk_ecoli	15.5009	2ar0_A	10.3512	hupb-hsdm	5
phsm_ecoli	0.125628	1ahp_A	0	hupb-hsdm	5
odp1_ecoli	4.96614	1l8a_A	9.59368	nikd-acee-1	5
ch60_ecoli	2.19378	1aon_A	0	nikd-acee-1	5
eftu_ecoli	9.66921	1dg1_G	2.28426	nikd-acee-1	5
ampn_ecoli	3.68239	2dq6_A	0.574713	pepn-grol	3
ch60_ecoli	2.19378	1aon_A	0	pepn-grol	3
rl3_ecoli	23.9234	1p85_B	25.3589	yfcb-dnak-1	5
tig_ecoli	4.39815	1w26_A	0	yfcb-dnak-1	5
fabh_ecoli	0.315457	1hn9_A	0	pepb-fabh-1	3
ampp_ecoli	0.454545	1a16_A	0	pepd-dnak-1	3
clpa_ecoli	8.70712	1ksf_X	5.80475	fabz-clpa-1	23
syq_ecoli	6.32911	1gsg_P	0	fabz-clpa-1	23
rl1_ecoli	10.3004	2gya_2	0	fabz-clpa-1	23
rl2_ecoli	58.0882	1p85_A	16.5441	fabz-clpa-1	23
rl3_ecoli	23.9234	1p85_B	25.3589	fabz-clpa-1	23
rl4_ecoli	15.4229	1p85_C	29.3532	fabz-clpa-1	23
rl5_ecoli	0	1p85_D	0.561798	fabz-clpa-1	23
rl6_ecoli	5.11364	1p85_E	5.11364	fabz-clpa-1	23
rl9_ecoli	0	1p85_F	48.9933	fabz-clpa-1	23
rl13_ecoli	9.15493	1p85_H	0	fabz-clpa-1	23
rl19_ecoli	3.50877	1p85_N	0	fabz-clpa-1	23
rl22_ecoli	11.8182	1p85_Q	3.63636	fabz-clpa-1	23
rs2_ecoli	2007-06-25	1p87_B	1.66667	fabz-clpa-1	23
rs3_ecoli	8.62069	1p6g_C	11.2069	fabz-clpa-1	23
rs4_ecoli	11.2195	1p6g_D	0.487805	fabz-clpa-1	23
rs5_ecoli	13.253	1p6g_E	10.8434	fabz-clpa-1	23
rs7_ecoli	10.1124	1p6g_G	23.0337	fabz-clpa-1	23
eftu_ecoli	9.66921	1dg1_G	2.28426	fabz-clpa-1	23
ch60_ecoli	2.19378	1aon_A	0	rfbc-grol	2
fabf_ecoli	9.95146	1b3n_A	0.242718	fabf-dnak-1	2
faba_ecoli	0	1mka_A	0	faba-acca-1	17
acca_ecoli	5.03145	2f9y_A	11.2094	faba-acca-1	17
metk_ecoli	5.74413	1fug_A	0	faba-acca-1	17
rl1_ecoli	10.3004	2gya_2	0	faba-acca-1	17
rl2_ecoli	58.0882	1p85_A	16.5441	faba-acca-1	17
rl19_ecoli	3.50877	1p85_N	0	faba-acca-1	17
rs2_ecoli	2007-06-25	1p87_B	1.66667	faba-acca-1	17
rs5_ecoli	13.253	1p6g_E	10.8434	faba-acca-1	17
rs7_ecoli	10.1124	1p6g_G	23.0337	faba-acca-1	17
rs9_ecoli	16.2791	1p6g_I	23.2558	faba-acca-1	17
rs13_ecoli	21.3675	1p6g_M	1.7094	faba-acca-1	17
tig_ecoli	4.39815	1w26_A	0	faba-acca-1	17
eftu_ecoli	9.66921	1dg1_G	2.28426	faba-acca-1	17
ampp_ecoli	0.454545	1a16_A	0	pepp-guac	2
fabi_ecoli	0	1c14_A	2.29008	fabi-dnan-1	8
dpo3b_ecoli	2.45902	1jqj_A	0	fabi-dnan-1	8
rho_ecoli	3.57995	1pv4_A	2.6253	fabi-dnan-1	8
rs10_ecoli	8.73786	1p6g_J	6.79612	fabi-dnan-1	8
pept_ecoli	2.69608	1vix_A	2.14286	pept-dps-1	7
dps_ecoli	0	1f30_A	6.58683	pept-dps-1	7
pflb_ecoli	5.27009	1cm5_A	0	pept-dps-1	7
tpis_ecoli	1.17647	1tre_A	0	pept-dps-1	7
eftu_ecoli	9.66921	1dg1_G	2.28426	pept-dps-1	7
yida_ecoli	0	1rkq_A	3.90071	yida-dnak-1	4
ch60_ecoli	2.19378	1aon_A	0	yida-dnak-1	4
eftu_ecoli	9.66921	1dg1_G	2.28426	yida-dnak-1	4
odp1_ecoli	4.96614	1l8a_A	9.59368	ybez-acee-1	33
rl1_ecoli	10.3004	2gya_2	0	ybez-acee-1	33
rl2_ecoli	58.0882	1p85_A	16.5441	ybez-acee-1	33
rl3_ecoli	23.9234	1p85_B	25.3589	ybez-acee-1	33
rl4_ecoli	15.4229	1p85_C	29.3532	ybez-acee-1	33
rl5_ecoli	0	1p85_D	0.561798	ybez-acee-1	33
rl6_ecoli	5.11364	1p85_E	5.11364	ybez-acee-1	33
rl9_ecoli	0	1p85_F	48.9933	ybez-acee-1	33
rl13_ecoli	9.15493	1p85_H	0	ybez-acee-1	33
rl19_ecoli	3.50877	1p85_N	0	ybez-acee-1	33
rl22_ecoli	11.8182	1p85_Q	3.63636	ybez-acee-1	33
rl24_ecoli	1.94175	1p85_S	3.8835	ybez-acee-1	33
rs2_ecoli	2007-06-25	1p87_B	1.66667	ybez-acee-1	33
rs4_ecoli	11.2195	1p6g_D	0.487805	ybez-acee-1	33
rs5_ecoli	13.253	1p6g_E	10.8434	ybez-acee-1	33
rs7_ecoli	10.1124	1p6g_G	23.0337	ybez-acee-1	33
rs13_ecoli	21.3675	1p6g_M	1.7094	ybez-acee-1	33
ybey_ecoli	5.80645	1xm5_A	1.93548	ybey-ybez-1	2
glnb_ecoli	0	1pil_	0	glnb-rpob-1	3
tig_ecoli	4.39815	1w26_A	0	glnb-rpob-1	3
rl3_ecoli	23.9234	1p85_B	25.3589	greb-rplc	7
rs2_ecoli	2007-06-25	1p87_B	1.66667	greb-rplc	7
rs5_ecoli	13.253	1p6g_E	10.8434	greb-rplc	7
ybed_ecoli	9.1954	1rwu_A	0	ybed-tufa-1	2
eftu_ecoli	9.66921	1dg1_G	2.28426	ybed-tufa-1	2
rl14_ecoli	0	1p85_I	0.813008	ybeb-cca-1	3
nade_ecoli	4.36364	1wxe_A	6.18182	nade-arna	3
arna_ecoli	0.606061	1z7e_A	3.18182	nade-arna	3
ybea_ecoli	1.29032	1ns5_A	1.29032	ybea-rpsb	2
rs2_ecoli	2007-06-25	1p87_B	1.66667	ybea-rpsb	2
yfcd_ecoli	5	2fkb_A	10.5556	yfcd-panc-1	2
panc_ecoli	0.706714	1iho_A	0.353357	yfcd-panc-1	2
rl3_ecoli	23.9234	1p85_B	25.3589	pssa-pnp	9
rs2_ecoli	2007-06-25	1p87_B	1.66667	pssa-pnp	9
rs3_ecoli	8.62069	1p6g_C	11.2069	pssa-pnp	9
rs4_ecoli	11.2195	1p6g_D	0.487805	pssa-pnp	9
eftu_ecoli	9.66921	1dg1_G	2.28426	yfbq-tufa-1	2
dceb_ecoli	0.858369	1pmm_A	3.43348	gadb-dnak	3
dcea_ecoli	0.858369	1pmm_A	3.43348	gadb-dnak	3
rho_ecoli	3.57995	1pv4_A	2.6253	ispg-ftsz-1	3
iscs_ecoli	2.9703	1p3w_A	4.70297	nifu-dnak-1	4
iscs_ecoli	2.9703	1p3w_A	4.70297	iscs-dnak-1	5
npd_ecoli	1.43369	1s5p_A	4.25532	iscs-dnak-1	5
rl2_ecoli	58.0882	1p85_A	16.5441	fimb-acef	6
rs3_ecoli	8.62069	1p6g_C	11.2069	fimb-acef	6
rs4_ecoli	11.2195	1p6g_D	0.487805	fimb-acef	6
rs7_ecoli	10.1124	1p6g_G	23.0337	fimb-acef	6
ycfh_ecoli	1.88679	1yix_A	0	ycfh-tufa-1	2
eftu_ecoli	9.66921	1dg1_G	2.28426	ycfh-tufa-1	2
nade_ecoli	4.36364	1wxe_A	6.18182	fusa-apt	5
eftu_ecoli	9.66921	1dg1_G	2.28426	fusa-apt	5
dpo3b_ecoli	2.45902	1jqj_A	0	ycff-dnak-1	4
eftu_ecoli	9.66921	1dg1_G	2.28426	ycff-dnak-1	4
pflb_ecoli	5.27009	1cm5_A	0	cca-pflb-1	5
rl3_ecoli	23.9234	1p85_B	25.3589	cca-pflb-1	5
rs2_ecoli	2007-06-25	1p87_B	1.66667	cca-pflb-1	5
eftu_ecoli	9.66921	1dg1_G	2.28426	cca-pflb-1	5
top3_ecoli	10.5666	1d6m_A	7.65697	topb-acee	11
odp1_ecoli	4.96614	1l8a_A	9.59368	topb-acee	11
ex5a_ecoli	7.07237	1w36_D	11.3487	topb-acee	11
rl3_ecoli	23.9234	1p85_B	25.3589	topb-acee	11
rs2_ecoli	2007-06-25	1p87_B	1.66667	topb-acee	11
rs3_ecoli	8.62069	1p6g_C	11.2069	topb-acee	11
phsm_ecoli	0.125628	1ahp_A	0	topa-acef	27
rob_ecoli	7.26644	1d5y_A	1.36986	topa-acef	27
rl2_ecoli	58.0882	1p85_A	16.5441	topa-acef	27
rl3_ecoli	23.9234	1p85_B	25.3589	topa-acef	27
rl19_ecoli	3.50877	1p85_N	0	topa-acef	27
rl22_ecoli	11.8182	1p85_Q	3.63636	topa-acef	27
rs3_ecoli	8.62069	1p6g_C	11.2069	topa-acef	27
rs5_ecoli	13.253	1p6g_E	10.8434	topa-acef	27
rs7_ecoli	10.1124	1p6g_G	23.0337	topa-acef	27
rs13_ecoli	21.3675	1p6g_M	1.7094	topa-acef	27
top3_ecoli	10.5666	1d6m_A	7.65697	topa-acef	27
acca_ecoli	5.03145	2f9y_A	11.2094	mreb-acca-1	32
syk2_ecoli	9.3254	1e1o_A	3.96825	mreb-acca-1	32
malk_ecoli	1.61725	1q12_A	3.67454	mreb-acca-1	32
ch60_ecoli	2.19378	1aon_A	0	mreb-acca-1	32
narg_ecoli	8.42697	1q16_A	0.240577	mreb-acca-1	32
ompc_ecoli	5.99455	2j1n_A	0	mreb-acca-1	32
reca_ecoli	7.67045	1n03_A	13.9205	mreb-acca-1	32
rho_ecoli	3.57995	1pv4_A	2.6253	mreb-acca-1	32
rl5_ecoli	0	1p85_D	0.561798	mreb-acca-1	32
eftu_ecoli	9.66921	1dg1_G	2.28426	mreb-acca-1	32
odp1_ecoli	4.96614	1l8a_A	9.59368	frya-acee	2
kad_ecoli	15.8879	1ake_A	0	adk-rpoc	2
rnb_ecoli	3.57143	2id0_A	1.24224	rnc-rnb-1	2
rnb_ecoli	3.57143	2id0_A	1.24224	rnb-rpse	2
rs5_ecoli	13.253	1p6g_E	10.8434	rnb-rpse	2
sira_ecoli	4.93827	1dcj_A	0	sira-acee-1	3
odp1_ecoli	4.96614	1l8a_A	9.59368	sira-acee-1	3
iscs_ecoli	2.9703	1p3w_A	4.70297	sira-acee-1	3
dcea_ecoli	0.858369	1pmm_A	3.43348	gada-dnak	3
dceb_ecoli	0.858369	1pmm_A	3.43348	gada-dnak	3
eno_ecoli	3.7123	1e9i_A	0.232019	rne-dead-1	26
frur_ecoli	0	2iks_A	5.80205	rne-dead-1	26
rl1_ecoli	10.3004	2gya_2	0	rne-dead-1	26
rl2_ecoli	58.0882	1p85_A	16.5441	rne-dead-1	26
rl3_ecoli	23.9234	1p85_B	25.3589	rne-dead-1	26
rl4_ecoli	15.4229	1p85_C	29.3532	rne-dead-1	26
rl9_ecoli	0	1p85_F	48.9933	rne-dead-1	26
rl11_ecoli	18.4397	1p85_G	1.41844	rne-dead-1	26
rl22_ecoli	11.8182	1p85_Q	3.63636	rne-dead-1	26
rs2_ecoli	2007-06-25	1p87_B	1.66667	rne-dead-1	26
rs3_ecoli	8.62069	1p6g_C	11.2069	rne-dead-1	26
rs4_ecoli	11.2195	1p6g_D	0.487805	rne-dead-1	26
rs7_ecoli	10.1124	1p6g_G	23.0337	rne-dead-1	26
rs21_ecoli	40	1vs5_U	28.169	rne-dead-1	26
eftu_ecoli	9.66921	1dg1_G	2.28426	rne-dead-1	26
mog_ecoli	8.71795	1di6_A	6.15385	mog-dnak-1	3
ch60_ecoli	2.19378	1aon_A	0	icia-grol	3
eftu_ecoli	9.66921	1dg1_G	2.28426	icia-grol	3
flav_ecoli	0.571429	1ag9_A	0	flda-aidb	7
clpa_ecoli	8.70712	1ksf_X	5.80475	flda-aidb	7
dpo3b_ecoli	2.45902	1jqj_A	0	flda-aidb	7
murc_ecoli	7.94297	2f00_A	3.05499	glmm-murc-1	4
reca_ecoli	7.67045	1n03_A	13.9205	glmm-murc-1	4
eftu_ecoli	9.66921	1dg1_G	2.28426	glmm-murc-1	4
odp1_ecoli	4.96614	1l8a_A	9.59368	ftsk-acee-1	2
odp1_ecoli	4.96614	1l8a_A	9.59368	pros-acee	3
dpo3b_ecoli	2.45902	1jqj_A	0	pros-acee	3
odp1_ecoli	4.96614	1l8a_A	9.59368	yciu-acee-1	2
eftu_ecoli	9.66921	1dg1_G	2.28426	ygev-lon-1	4
end8_ecoli	5.34351	1k3w_A	3.05344	nfi-acef	3
odp1_ecoli	4.96614	1l8a_A	9.59368	proa-acee-1	3
dpo3b_ecoli	2.45902	1jqj_A	0	proa-acee-1	3
eftu_ecoli	9.66921	1dg1_G	2.28426	muri-tufa-2	2
mura_ecoli	1.43198	1a2n_	0	mura-ftsi-1	4
eftu_ecoli	9.66921	1dg1_G	2.28426	mura-ftsi-1	4
murc_ecoli	7.94297	2f00_A	3.05499	murc-dnak-1	4
murb_ecoli	1.46199	1mbb_	0	murc-dnak-1	4
eftu_ecoli	9.66921	1dg1_G	2.28426	murc-dnak-1	4
mure_ecoli	1.417	1e8c_A	0.60241	mure-cara-1	2
cara_ecoli	8.37696	1bxr_B	0.78534	mure-cara-1	2
acca_ecoli	5.03145	2f9y_A	11.2094	dead-acca-1	23
odp1_ecoli	4.96614	1l8a_A	9.59368	dead-acca-1	23
rl1_ecoli	10.3004	2gya_2	0	dead-acca-1	23
rl2_ecoli	58.0882	1p85_A	16.5441	dead-acca-1	23
rl9_ecoli	0	1p85_F	48.9933	dead-acca-1	23
rl13_ecoli	9.15493	1p85_H	0	dead-acca-1	23
rl22_ecoli	11.8182	1p85_Q	3.63636	dead-acca-1	23
rs2_ecoli	2007-06-25	1p87_B	1.66667	dead-acca-1	23
rs3_ecoli	8.62069	1p6g_C	11.2069	dead-acca-1	23
rs4_ecoli	11.2195	1p6g_D	0.487805	dead-acca-1	23
rs5_ecoli	13.253	1p6g_E	10.8434	dead-acca-1	23
rs7_ecoli	10.1124	1p6g_G	23.0337	dead-acca-1	23
rs13_ecoli	21.3675	1p6g_M	1.7094	dead-acca-1	23
rs21_ecoli	40	1vs5_U	28.169	dead-acca-1	23
sufd_ecoli	8.27423	1vh4_A	5.74713	sufd-sufb-1	2
sufd_ecoli	8.27423	1vh4_A	5.74713	sufb-sufc-1	3
sufc_ecoli	2.41935	2d3w_A	1.6129	sufb-sufc-1	3
sufc_ecoli	2.41935	2d3w_A	1.6129	sufc-rpla-1	4
rl1_ecoli	10.3004	2gya_2	0	sufc-rpla-1	4
sufd_ecoli	8.27423	1vh4_A	5.74713	sufc-rpla-1	4
ybjq_ecoli	1.86916	1y2i_A	18.0451	ybjq-hldd-1	2
hldd_ecoli	0.322581	1eq2_A	11.9355	ybjq-hldd-1	2
hldd_ecoli	0.322581	1eq2_A	11.9355	ribh-hldd	4
rl3_ecoli	23.9234	1p85_B	25.3589	ribh-hldd	4
eftu_ecoli	9.66921	1dg1_G	2.28426	ribh-hldd	4
odp1_ecoli	4.96614	1l8a_A	9.59368	ribf-acee-1	2
bola_ecoli	0	2dhm_A	0	bola-ydhd-1	3
ydhd_ecoli	6.08696	1yka_A	0	bola-ydhd-1	3
dpo3b_ecoli	2.45902	1jqj_A	0	ndk-dnak-1	4
hscb_ecoli	0.584795	1fpo_A	0	hscb-clpb-1	4
eftu_ecoli	9.66921	1dg1_G	2.28426	hscb-clpb-1	4
malk_ecoli	1.61725	1q12_A	3.67454	ftsz-add-1	16
reca_ecoli	7.67045	1n03_A	13.9205	ftsz-add-1	16
rl5_ecoli	0	1p85_D	0.561798	ftsz-add-1	16
rs2_ecoli	2007-06-25	1p87_B	1.66667	ftsz-add-1	16
rs5_ecoli	13.253	1p6g_E	10.8434	ftsz-add-1	16
rs10_ecoli	8.73786	1p6g_J	6.79612	ftsz-add-1	16
eftu_ecoli	9.66921	1dg1_G	2.28426	ftsz-add-1	16
eftu_ecoli	9.66921	1dg1_G	2.28426	iles-tufa	2
htpg_ecoli	3.04487	2iop_A	0.961538	htpg-rpoc-1	2
ipyr_ecoli	0	1faj_	0	ppa-dnak-1	8
dpo3b_ecoli	2.45902	1jqj_A	0	ppa-dnak-1	8
ch60_ecoli	2.19378	1aon_A	0	ppa-dnak-1	8
hldd_ecoli	0.322581	1eq2_A	11.9355	ppa-dnak-1	8
rl4_ecoli	15.4229	1p85_C	29.3532	ppa-dnak-1	8
tig_ecoli	4.39815	1w26_A	0	ppa-dnak-1	8
eftu_ecoli	9.66921	1dg1_G	2.28426	ppa-dnak-1	8
ppk_ecoli	0.14556	1xdo_A	0	ppk-acef	3
lexa_ecoli	8.91089	1jhh_A	2.47525	lexa-rpse	2
rs5_ecoli	13.253	1p6g_E	10.8434	lexa-rpse	2
t1mk_ecoli	15.5009	2ar0_A	10.3512	hsdr-acef	4
ch60_ecoli	2.19378	1aon_A	0	mazg-grol	2
rlmb_ecoli	0	1gz0_A	4.34783	rlmb-ybfo-1	3
ch60_ecoli	2.19378	1aon_A	0	fbab-grol	3
rl3_ecoli	23.9234	1p85_B	25.3589	lon-rplc	8
rl9_ecoli	0	1p85_F	48.9933	lon-rplc	8
rl13_ecoli	9.15493	1p85_H	0	lon-rplc	8
rl20_ecoli	0	1p85_O	41.8803	lon-rplc	8
rs2_ecoli	2007-06-25	1p87_B	1.66667	lon-rplc	8
rs3_ecoli	8.62069	1p6g_C	11.2069	lon-rplc	8
eftu_ecoli	9.66921	1dg1_G	2.28426	lon-rplc	8
parc_ecoli	17.5532	1zvu_A	4.32961	mukb-muke-1	12
rl2_ecoli	58.0882	1p85_A	16.5441	mukb-muke-1	12
rl3_ecoli	23.9234	1p85_B	25.3589	mukb-muke-1	12
rl4_ecoli	15.4229	1p85_C	29.3532	mukb-muke-1	12
rl13_ecoli	9.15493	1p85_H	0	mukb-muke-1	12
rs2_ecoli	2007-06-25	1p87_B	1.66667	mukb-muke-1	12
rs3_ecoli	8.62069	1p6g_C	11.2069	mukb-muke-1	12
rs10_ecoli	8.73786	1p6g_J	6.79612	mukb-muke-1	12
eftu_ecoli	9.66921	1dg1_G	2.28426	mukb-muke-1	12
dpo3b_ecoli	2.45902	1jqj_A	0	pyka-dnan	3
tig_ecoli	4.39815	1w26_A	0	pyka-dnan	3
frur_ecoli	0	2iks_A	5.80205	frur-hldd-1	4
hldd_ecoli	0.322581	1eq2_A	11.9355	frur-hldd-1	4
rs3_ecoli	8.62069	1p6g_C	11.2069	frur-hldd-1	4
eftu_ecoli	9.66921	1dg1_G	2.28426	frur-hldd-1	4
ch60_ecoli	2.19378	1aon_A	0	yjfq-acef	12
rl1_ecoli	10.3004	2gya_2	0	yjfq-acef	12
rl3_ecoli	23.9234	1p85_B	25.3589	yjfq-acef	12
rs4_ecoli	11.2195	1p6g_D	0.487805	yjfq-acef	12
rs5_ecoli	13.253	1p6g_E	10.8434	yjfq-acef	12
rs13_ecoli	21.3675	1p6g_M	1.7094	yjfq-acef	12
eftu_ecoli	9.66921	1dg1_G	2.28426	yjfq-acef	12
rl2_ecoli	58.0882	1p85_A	16.5441	infc-cafa-1	19
rl3_ecoli	23.9234	1p85_B	25.3589	infc-cafa-1	19
rl4_ecoli	15.4229	1p85_C	29.3532	infc-cafa-1	19
rl5_ecoli	0	1p85_D	0.561798	infc-cafa-1	19
rl11_ecoli	18.4397	1p85_G	1.41844	infc-cafa-1	19
rs2_ecoli	2007-06-25	1p87_B	1.66667	infc-cafa-1	19
rs3_ecoli	8.62069	1p6g_C	11.2069	infc-cafa-1	19
rs4_ecoli	11.2195	1p6g_D	0.487805	infc-cafa-1	19
rs5_ecoli	13.253	1p6g_E	10.8434	infc-cafa-1	19
rs6_ecoli	34.0741	1p6g_F	29.6296	infc-cafa-1	19
rs7_ecoli	10.1124	1p6g_G	23.0337	infc-cafa-1	19
rs10_ecoli	8.73786	1p6g_J	6.79612	infc-cafa-1	19
rs11_ecoli	1937-05-01	1p6g_K	21.0938	infc-cafa-1	19
rs13_ecoli	21.3675	1p6g_M	1.7094	infc-cafa-1	19
rl3_ecoli	23.9234	1p85_B	25.3589	infb-ribd-1	4
rl13_ecoli	9.15493	1p85_H	0	infb-ribd-1	4
rl1_ecoli	10.3004	2gya_2	0	srmb-dnaj-1	12
rl2_ecoli	58.0882	1p85_A	16.5441	srmb-dnaj-1	12
rl4_ecoli	15.4229	1p85_C	29.3532	srmb-dnaj-1	12
rl22_ecoli	11.8182	1p85_Q	3.63636	srmb-dnaj-1	12
rl24_ecoli	1.94175	1p85_S	3.8835	srmb-dnaj-1	12
rs2_ecoli	2007-06-25	1p87_B	1.66667	srmb-dnaj-1	12
rs3_ecoli	8.62069	1p6g_C	11.2069	srmb-dnaj-1	12
eftu_ecoli	9.66921	1dg1_G	2.28426	srmb-dnaj-1	12
dhak_ecoli	1.91257	1oi2_A	8.19672	dhak-guac-1	2
eftu_ecoli	9.66921	1dg1_G	2.28426	tufa-metk-1	5
metk_ecoli	5.74413	1fug_A	0	tufa-metk-1	5
efts_ecoli	1.41844	1efu_B	0	tufa-metk-1	5
odp1_ecoli	4.96614	1l8a_A	9.59368	trme-acee-1	4
rs2_ecoli	2007-06-25	1p87_B	1.66667	trme-acee-1	4
rl2_ecoli	58.0882	1p85_A	16.5441	yihi-rplb	7
rl3_ecoli	23.9234	1p85_B	25.3589	yihi-rplb	7
rl4_ecoli	15.4229	1p85_C	29.3532	yihi-rplb	7
rs4_ecoli	11.2195	1p6g_D	0.487805	cafa-rpsd	2
t1mk_ecoli	15.5009	2ar0_A	10.3512	hsdm-glob	4
ubid_ecoli	3.82294	2idb_A	6.13861	hsdm-glob	4
g3p1_ecoli	10	1dc3_A	0	gapa-dnak-1	3
gatz_ecoli	0.238095	2fiq_A	2.38095	gapa-dnak-1	3
ch60_ecoli	2.19378	1aon_A	0	yqab-dnak-1	4
eftu_ecoli	9.66921	1dg1_G	2.28426	yqab-dnak-1	4
dpo3b_ecoli	2.45902	1jqj_A	0	yeag-dgt	3
hldd_ecoli	0.322581	1eq2_A	11.9355	ydih-hldd-1	10
rfaf_ecoli	0	1psw_A	4.88506	ydih-hldd-1	10
rs3_ecoli	8.62069	1p6g_C	11.2069	ydih-hldd-1	10
rs5_ecoli	13.253	1p6g_E	10.8434	ydih-hldd-1	10
rs7_ecoli	10.1124	1p6g_G	23.0337	ydih-hldd-1	10
tig_ecoli	4.39815	1w26_A	0	ydih-hldd-1	10
eftu_ecoli	9.66921	1dg1_G	2.28426	ydih-hldd-1	10
pyrh_ecoli	0.416667	2bnd_A	1.65975	pyrh-gatz-1	4
gatz_ecoli	0.238095	2fiq_A	2.38095	pyrh-gatz-1	4
reca_ecoli	7.67045	1n03_A	13.9205	pyrh-gatz-1	4
rho_ecoli	3.57995	1pv4_A	2.6253	pyrh-gatz-1	4
t1mk_ecoli	15.5009	2ar0_A	10.3512	hsds-acef	3
syk1_ecoli	6.54762	1bbu_A	3.57143	lyss-fadj-1	5
syk2_ecoli	9.3254	1e1o_A	3.96825	lyss-fadj-1	5
syk2_ecoli	9.3254	1e1o_A	3.96825	lysu-acee-1	23
odp1_ecoli	4.96614	1l8a_A	9.59368	lysu-acee-1	23
dpo3b_ecoli	2.45902	1jqj_A	0	lysu-acee-1	23
dps_ecoli	0	1f30_A	6.58683	lysu-acee-1	23
eno_ecoli	3.7123	1e9i_A	0.232019	lysu-acee-1	23
dcea_ecoli	0.858369	1pmm_A	3.43348	lysu-acee-1	23
dceb_ecoli	0.858369	1pmm_A	3.43348	lysu-acee-1	23
g3p1_ecoli	10	1dc3_A	0	lysu-acee-1	23
cate_ecoli	23.7716	1cf9_A	3.45286	lysu-acee-1	23
dcda_ecoli	5	1knw_A	0.941176	lysu-acee-1	23
ch60_ecoli	2.19378	1aon_A	0	lysu-acee-1	23
pflb_ecoli	5.27009	1cm5_A	0	lysu-acee-1	23
pgk_ecoli	0.518135	1zmr_A	0.258398	lysu-acee-1	23
rl2_ecoli	58.0882	1p85_A	16.5441	lysu-acee-1	23
rs2_ecoli	2007-06-25	1p87_B	1.66667	lysu-acee-1	23
rs11_ecoli	1937-05-01	1p6g_K	21.0938	lysu-acee-1	23
tnaa_ecoli	0.212314	2c44_A	0.849257	lysu-acee-1	23
eftu_ecoli	9.66921	1dg1_G	2.28426	lysu-acee-1	23
dpo3b_ecoli	2.45902	1jqj_A	0	ygha-dnak-1	3
ex3_ecoli	1.1194	1ako_	0	xtha-acee	5
odp1_ecoli	4.96614	1l8a_A	9.59368	xtha-acee	5
phsm_ecoli	0.125628	1ahp_A	0	xtha-acee	5
odp1_ecoli	4.96614	1l8a_A	9.59368	hns-acee-1	11
phsm_ecoli	0.125628	1ahp_A	0	hns-acee-1	11
rs2_ecoli	2007-06-25	1p87_B	1.66667	hns-acee-1	11
tig_ecoli	4.39815	1w26_A	0	hns-acee-1	11
efts_ecoli	1.41844	1efu_B	0	tsf-tufa	2
eftu_ecoli	9.66921	1dg1_G	2.28426	tsf-tufa	2
pyrb_ecoli	1.6129	1ekx_A	0.321543	pyrb-pyri	2
pyri_ecoli	0.657895	1d09_B	0	pyrb-pyri	2
succ_ecoli	3.86598	1jkj_B	0	succ-sucd	2
sucd_ecoli	0.694444	1jkj_A	0.347222	succ-sucd	2
fdnh_ecoli	5.44218	1kqf_B	1.70068	fdng-fdnh	2
fdng_ecoli	7.9803	1kqf_A	3.25123	fdng-fdnh	2
narh_ecoli	6.64062	1q16_B	0.585938	narg-narh	2
narg_ecoli	8.42697	1q16_A	0.240577	narg-narh	2
frdb_ecoli	5.76132	1kf6_B	0	frda-frdb	2
frda_ecoli	12.812	1kf6_A	4.15282	frda-frdb	2
rs7_ecoli	10.1124	1p6g_G	23.0337	infc-rpsg	2
pgmu_ecoli	12.0879	2fuv_A	0.728597	zwf-pepd	3
rbsk_ecoli	4.53074	1gqt_A	1.2945	prs-rbsk	2
glmu_ecoli	7.67544	1hv9_A	1.53509	glmu-pta	2
grpe_ecoli	30.9645	1dkg_A	0	dnak-grpe	4
efts_ecoli	1.41844	1efu_B	0	fusa-tsf	3
eftu_ecoli	9.66921	1dg1_G	2.28426	fusa-tsf	3
grea_ecoli	5.6962	1grj_	0	dska-grea	2
dksa_ecoli	33.1126	1tjl_A	3.97351	dska-grea	2
gpma_ecoli	5.62249	1e58_A	0.803213	gpma-gpml	2
acrb_ecoli	2.66921	1iwg_A	4.46344	acrb-mdtf	2
alsb_ecoli	3.53698	1gub_A	0	alsb-rbsb	2
rbsb_ecoli	1.68919	1urp_A	0	alsb-rbsb	2
narh_ecoli	6.64062	1q16_B	0.585938	narh-narz	2
dbha_ecoli	17.7778	1mul_A	15.5556	hns-cspc	3
acp_ecoli	23.3766	1acp_	0	acpp-purb	3
pept_ecoli	2.69608	1vix_A	2.14286	argd-cbpa	3
dapd_ecoli	0	1kgq_A	0	dapd-speb	2
mog_ecoli	8.71795	1di6_A	6.15385	mog-unic	2
ynic_ecoli	0	1te2_A	3.53982	mog-unic	2
ybgi_ecoli	0	1nmo_A	0	ybgl-yghd	2
yqhd_ecoli	1.03359	1oj7_A	4.41176	ybgl-yghd	2
moab_ecoli	8.28402	1r2k_A	0.591716	dcrb-moab	6
yahk_ecoli	10.6017	1uuf_A	7.85908	glgc-kdg	3
mscs_ecoli	0	1mxm_A	0	yggb-yiaf	2
pgk_ecoli	0.518135	1zmr_A	0.258398	pgk-usg	2
accd_ecoli	7.89474	2f9y_B	15.4605	aacd	1
acea_ecoli	2.07373	1igw_A	8.75576	acea	1
odp1_ecoli	4.96614	1l8a_A	9.59368	acee	1
ahpc_ecoli	3.22581	1yep_A	9.67742	ahpc	1
ahpf_ecoli	2.30326	1hyu_A	0	ahpf	1
aspg2_ecoli	7.18391	1ho3_A	0	ansb	1
aspa_ecoli	1.04603	1jsw_A	0	aspa	1
aat_ecoli	1.0101	1aam_	0	aspc	1
syd_ecoli	3.22034	1eqr_A	0	asps	1
bfr_ecoli	0	1bcf_A	0	bf	1
can_ecoli	0	1i6o_A	3.18182	can	1
cara_ecoli	8.37696	1bxr_B	0.78534	cara	1
cdd_ecoli	0	1af2_A	0	cdd	1
clpp_ecoli	3.38164	1tyf_A	0	clpp	1
coda_ecoli	3.05164	1k6w_A	0.704225	coda	1
ptga_ecoli	0	1ggr_A	0	crr	1
cysk_ecoli	6.52174	1fcj_A	6.21118	cysk	1
dapa_ecoli	1.0274	1dhp_A	0	dapa	1
dapb_ecoli	0	1arz_A	0	dapb	1
deoc_ecoli	0.772201	1jcj_A	3.07692	deoc	1
deod_ecoli	1.2605	1a69_A	0	deod	1
dhak_ecoli	1.91257	1oi2_A	8.19672	dhak	1
dpo3b_ecoli	2.45902	1jqj_A	0	dnan	1
dut_ecoli	7.94702	1dud_	0	dut	1
alkh_ecoli	0	1eua_A	0	eda	1
eno_ecoli	3.7123	1e9i_A	0.232019	eno	1
fabb_ecoli	2.95567	1dd8_A	0	fabb	1
fabf_ecoli	9.95146	1b3n_A	0.242718	fabf	1
ftna_ecoli	0.606061	1eum_A	2.42424	ftna	1
fuci_ecoli	6.09137	1fui_A	0	fucl	1
dcea_ecoli	0.858369	1pmm_A	3.43348	gada	1
dceb_ecoli	0.858369	1pmm_A	3.43348	gadb	1
gale_ecoli	9.1716	1a9y_	0	gale	1
galu_ecoli	0.332226	2e3d_A	5.29801	galu	1
g3p1_ecoli	10	1dc3_A	0	gapa	1
glms_ecoli	4.60526	1jxa_A	0	glms	1
glna_ecoli	6.83761	1f1h_A	0	glna	1
glpk_ecoli	0.199601	1bo5_O	0.598802	glpk	1
cisy_ecoli	2.10773	1nxe_A	0.234192	glta	1
glya_ecoli	4.07674	1dfo_A	0.479616	glya	1
xgpt_ecoli	0	1a95_A	0	gpt	1
ch60_ecoli	2.19378	1aon_A	0	grol	1
ch10_ecoli	0	1aon_O	0	gros	1
gshb_ecoli	5.06329	1gsa_	0	gshb	1
guaa_ecoli	3.04762	1gpm_A	0	guaa	1
hcha_ecoli	2.48227	1n57_A	4.12371	hcha	1
hdha_ecoli	1.56863	1ahh_A	0	hdha	1
hem2_ecoli	1.54799	1i8j_A	0	hemb	1
hldd_ecoli	0.322581	1eq2_A	11.9355	hldd	1
skp_ecoli	34.1615	1sg2_A	7.84314	hlpa	1
hslv_ecoli	0	1e94_A	0.571429	hlsv	1
htpg_ecoli	3.04487	2iop_A	0.961538	htpg	1
cate_ecoli	23.7716	1cf9_A	3.45286	kate	1
kdsa_ecoli	1.40845	1d9e_A	6.33803	kdsa	1
kdui_ecoli	3.95683	1x8m_A	10.0694	kdul	1
laci_ecoli	3.05556	1lbg_A	0	lacl	1
syk1_ecoli	6.54762	1bbu_A	3.57143	lysa	1
syk2_ecoli	9.3254	1e1o_A	3.96825	lysu	1
mdh_ecoli	0	1emd_	0	mdh	1
metk_ecoli	5.74413	1fug_A	0	metk	1
nfnb_ecoli	6.91244	1ds7_A	0	nfnb	1
rir2_ecoli	0	1biq_A	0	nrdb	1
adpp_ecoli	2.87081	1g0s_A	3.82775	nudf	1
panb_ecoli	0.378788	1m3u_A	0.757576	panb	1
panc_ecoli	0.706714	1iho_A	0.353357	panc	1
pdxj_ecoli	3.30579	1ho1_A	2.89256	pdxj	1
ampp_ecoli	0.454545	1a16_A	0	pepp	1
ipyr_ecoli	0	1faj_	0	ppa	1
ppk_ecoli	0.14556	1xdo_A	0	ppk	1
pt1_ecoli	0.521739	2hwg_A	0.521739	ptsl	1
pura_ecoli	2.08817	1ade_A	0	pura	1
pur7_ecoli	0.843882	2gqr_A	0	purc	1
pur6_ecoli	13.6905	1qcz_A	4.14201	pure	1
pur1_ecoli	3.96825	1ecb_A	0	purf	1
kpyk1_ecoli	2.97872	1e0t_A	5.10638	pykf	1
pyrg_ecoli	1.47059	1s1m_A	2.01835	pyrg	1
ribb_ecoli	13.8249	1iez_A	0	ribb	1
rmla1_ecoli	0	1h5r_A	1.02389	rmla1	1
rpia_ecoli	0	1ks2_A	0.456621	rpia	1
sodf_ecoli	0	1isa_A	0	sodb	1
talb_ecoli	0.316456	1i2r_A	0	talb	1
tig_ecoli	4.39815	1w26_A	0	tig	1
tnaa_ecoli	0.212314	2c44_A	0.849257	tnaa	1
tpis_ecoli	1.17647	1tre_A	0	tpia	1
udp_ecoli	3.96825	1k3f_A	0	udp	1
ycac_ecoli	0.480769	1yac_A	0	ycac	1
odp1_ecoli	4.96614	1l8a_A	9.59368	acee-1	1
cisy_ecoli	2.10773	1nxe_A	0.234192	coda-1	1
deod_ecoli	1.2605	1a69_A	0	deod-1	1
typh_ecoli	2.95455	1azy_A	0	deoa	1
dps_ecoli	0	1f30_A	6.58683	dps	1
fabi_ecoli	0	1c14_A	2.29008	fabi	1
gshr_ecoli	4	1ger_A	0	gor	1
hslu_ecoli	12.6411	1g4a_E	19.6388	hslu	1
lpp_ecoli	30.7692	1eq7_A	0	lpp	1
pflb_ecoli	5.27009	1cm5_A	0	pflb	1
rho_ecoli	3.57995	1pv4_A	2.6253	rho	1
efts_ecoli	1.41844	1efu_B	0	tsf	1
yjgf_ecoli	6.29921	1qu9_A	0.78125	ylgf	1
aqpz_ecoli	0	1rc2_A	0	aqpz-1	1
ch60_ecoli	2.19378	1aon_A	0	grol-mdh-1	2
mdh_ecoli	0	1emd_	0	grol-mdh-1	2
ch10_ecoli	0	1aon_O	0	grol-gros-2	2
ch60_ecoli	2.19378	1aon_A	0	grol-gros-2	2
lpp_ecoli	30.7692	1eq7_A	0	lola-lpp-1	2
lola_ecoli	18.7192	1iwl_A	2.74725	lola-lpp-1	2
ahpf_ecoli	2.30326	1hyu_A	0	thra-ahpf	4
ch60_ecoli	2.19378	1aon_A	0	thrb-glpd	3
thrc_ecoli	3.97196	1vb3_A	0	thrc-fusa	2
rl36_ecoli	5.26316	1p85_4	5.26316	yaax-mete	4
rl32_ecoli	85.7143	1p85_Z	48.2143	yaax-mete	4
ch60_ecoli	2.19378	1aon_A	0	yaaa-grol	2
mog_ecoli	8.71795	1di6_A	6.15385	mog-acek	3
htpg_ecoli	3.04487	2iop_A	0.961538	dnak-htpg	2
ch60_ecoli	2.19378	1aon_A	0	nhar-grol	2
nade_ecoli	4.36364	1wxe_A	6.18182	ribf-adhe	7
rl4_ecoli	15.4229	1p85_C	29.3532	ribf-adhe	7
ch60_ecoli	2.19378	1aon_A	0	ribf-adhe	7
rl19_ecoli	3.50877	1p85_N	0	fkpb-chea	32
rs4_ecoli	11.2195	1p6g_D	0.487805	fkpb-chea	32
rs2_ecoli	2007-06-25	1p87_B	1.66667	fkpb-chea	32
rl15_ecoli	34.0278	1p85_J	51.3889	fkpb-chea	32
rs10_ecoli	8.73786	1p6g_J	6.79612	fkpb-chea	32
rl14_ecoli	0	1p85_I	0.813008	fkpb-chea	32
rs9_ecoli	16.2791	1p6g_I	23.2558	fkpb-chea	32
rl2_ecoli	58.0882	1p85_A	16.5441	fkpb-chea	32
pdxa_ecoli	2.12766	1ps7_A	0.303951	fkpb-chea	32
grea_ecoli	5.6962	1grj_	0	fkpb-chea	32
rl17_ecoli	15.748	1p85_L	22.0472	fkpb-chea	32
rs4_ecoli	11.2195	1p6g_D	0.487805	fkpb-chea	32
rl3_ecoli	23.9234	1p85_B	25.3589	fkpb-chea	32
rs14_ecoli	27	1p6g_N	68	fkpb-chea	32
dhsa_ecoli	6.80272	1nek_A	0	fkpb-chea	32
rs12_ecoli	31.7073	1p6g_L	21.1382	fkpb-chea	32
rs3_ecoli	8.62069	1p6g_C	11.2069	fkpb-chea	32
carb_ecoli	1.86567	1a9x_A	0	carb-ahpf	5
ahpf_ecoli	2.30326	1hyu_A	0	carb-ahpf	5
ch60_ecoli	2.19378	1aon_A	0	carb-ahpf	5
dhsa_ecoli	6.80272	1nek_A	0	caif-sdha	3
trua_ecoli	0.37037	1dj0_A	0	caid-dnak	5
dhsa_ecoli	6.80272	1nek_A	0	caid-dnak	5
ch60_ecoli	2.19378	1aon_A	0	caid-dnak	5
araf_ecoli	3.95137	1abe_	0	caic-araf	4
caib_ecoli	3.20988	1xk6_A	1.47059	caib-dld	5
dld_ecoli	7.01754	1f0x_A	12.0841	caib-dld	5
dhsa_ecoli	6.80272	1nek_A	0	caib-dld	5
dhsa_ecoli	6.80272	1nek_A	0	caia-fdoi	5
nade_ecoli	4.36364	1wxe_A	6.18182	fixa-dnak	6
rs3_ecoli	8.62069	1p6g_C	11.2069	fixa-dnak	6
ch60_ecoli	2.19378	1aon_A	0	fixb-dnak	6
narh_ecoli	6.64062	1q16_B	0.585938	fixc-caib	8
dsbc_ecoli	6.77966	1jzd_A	0.454545	fixc-caib	8
dhsa_ecoli	6.80272	1nek_A	0	fixc-caib	8
caib_ecoli	3.20988	1xk6_A	1.47059	fixc-caib	8
ch60_ecoli	2.19378	1aon_A	0	fixc-caib	8
nadb_ecoli	3.33333	1chu_A	11.4815	fixx-nadb	5
pdxa_ecoli	2.12766	1ps7_A	0.303951	fixx-nadb	5
nade_ecoli	4.36364	1wxe_A	6.18182	fixx-nadb	5
syt_ecoli	0	1qf6_A	0.155763	keff-fhla	5
ch60_ecoli	2.19378	1aon_A	0	keff-fhla	5
dhsa_ecoli	6.80272	1nek_A	0	keff-fhla	5
dyr_ecoli	3.14465	1ddr_A	0	fola-lrp	5
dhsa_ecoli	6.80272	1nek_A	0	fola-lrp	5
syt_ecoli	0	1qf6_A	0.155763	fola-lrp	5
apah_ecoli	3.21429	2dfj_A	4.64286	apah-htpg	3
htpg_ecoli	3.04487	2iop_A	0.961538	apah-htpg	3
ksga_ecoli	1.8315	1qyr_A	0	ksga-grol	4
ch60_ecoli	2.19378	1aon_A	0	ksga-grol	4
murb_ecoli	1.46199	1mbb_	0	ksga-grol	4
guaa_ecoli	3.04762	1gpm_A	0	ksga-grol	4
sura_ecoli	13.785	1m5y_A	4.90196	sura-dnak	3
dpo2_ecoli	3.83632	1q8i_A	9.57854	polb-sdha	2
dhsa_ecoli	6.80272	1nek_A	0	polb-sdha	2
arad_ecoli	4.329	1jdi_A	3.4632	arad-aceb	5
araa_ecoli	1	2ajt_A	0.4	araa-acee	3
odp1_ecoli	4.96614	1l8a_A	9.59368	araa-acee	3
nade_ecoli	4.36364	1wxe_A	6.18182	arab-nade	2
gabt_ecoli	1.87793	1sf2_A	0.234742	arac-gabt	3
ch60_ecoli	2.19378	1aon_A	0	arac-gabt	3
ch60_ecoli	2.19378	1aon_A	0	thiq-cara	5
cara_ecoli	8.37696	1bxr_B	0.78534	thiq-cara	5
ch60_ecoli	2.19378	1aon_A	0	tbpa-araa	4
araa_ecoli	1	2ajt_A	0.4	tbpa-araa	4
ch60_ecoli	2.19378	1aon_A	0	yabn-fumb	3
pflb_ecoli	5.27009	1cm5_A	0	leud-dnak	5
fdnh_ecoli	5.44218	1kqf_B	1.70068	leua-dnak	6
htpg_ecoli	3.04487	2iop_A	0.961538	leua-dnak	6
nade_ecoli	4.36364	1wxe_A	6.18182	leua-dnak	6
ch60_ecoli	2.19378	1aon_A	0	leuo-grol	3
rnb_ecoli	3.57143	2id0_A	1.24224	leuo-grol	3
top3_ecoli	10.5666	1d6m_A	7.65697	ilvi-secd	3
frur_ecoli	0	2iks_A	5.80205	frur-dnak	5
ch60_ecoli	2.19378	1aon_A	0	frur-dnak	5
nade_ecoli	4.36364	1wxe_A	6.18182	frur-dnak	5
ch60_ecoli	2.19378	1aon_A	0	mraz-grol	3
mure_ecoli	1.417	1e8c_A	0.60241	mure-dnak	3
nade_ecoli	4.36364	1wxe_A	6.18182	mure-dnak	3
murf_ecoli	0.442478	1gg4_A	2.87611	murf-dnac	4
nade_ecoli	4.36364	1wxe_A	6.18182	murf-dnac	4
iscs_ecoli	2.9703	1p3w_A	4.70297	murf-dnac	4
murd_ecoli	6.86499	1e0d_A	1.83066	murd-slyd	2
murg_ecoli	1.9774	1f0k_A	3.57143	murg-cpdb	14
rl17_ecoli	15.748	1p85_L	22.0472	murg-cpdb	14
dld_ecoli	7.01754	1f0x_A	12.0841	murg-cpdb	14
rs4_ecoli	11.2195	1p6g_D	0.487805	murg-cpdb	14
rs9_ecoli	16.2791	1p6g_I	23.2558	murg-cpdb	14
pflb_ecoli	5.27009	1cm5_A	0	ftsz-moac	8
rs4_ecoli	11.2195	1p6g_D	0.487805	ftsz-moac	8
moac_ecoli	4.375	1ekr_A	11.1801	ftsz-moac	8
rl14_ecoli	0	1p85_I	0.813008	ftsz-moac	8
ch60_ecoli	2.19378	1aon_A	0	lpxc-grol	3
nade_ecoli	4.36364	1wxe_A	6.18182	yacf-glpd	4
ch60_ecoli	2.19378	1aon_A	0	hofb-dnak	4
rl28_ecoli	31.1688	2i2t_X	0	pdhr-acee	7
odp1_ecoli	4.96614	1l8a_A	9.59368	pdhr-acee	7
ch60_ecoli	2.19378	1aon_A	0	pdhr-acee	7
odp1_ecoli	4.96614	1l8a_A	9.59368	acee-grol	2
ch60_ecoli	2.19378	1aon_A	0	acee-grol	2
rl32_ecoli	85.7143	1p85_Z	48.2143	acef-acee	10
dhsa_ecoli	6.80272	1nek_A	0	acef-acee	10
rl22_ecoli	11.8182	1p85_Q	3.63636	acef-acee	10
acon2_ecoli	3.81503	1l5j_A	0.346821	acef-acee	10
odp1_ecoli	4.96614	1l8a_A	9.59368	acef-acee	10
rl25_ecoli	7.44681	1b75_A	0	acef-acee	10
rl34_ecoli	100	1vs6_2	0	acef-acee	10
iscs_ecoli	2.9703	1p3w_A	4.70297	lpda-acee	4
odp1_ecoli	4.96614	1l8a_A	9.59368	lpda-acee	4
ribb_ecoli	13.8249	1iez_A	0	lpda-acee	4
dcea_ecoli	0.858369	1pmm_A	3.43348	yach-flgc	6
rs12_ecoli	31.7073	1p6g_L	21.1382	yach-flgc	6
acon2_ecoli	3.81503	1l5j_A	0.346821	acnb-grol	6
ch60_ecoli	2.19378	1aon_A	0	acnb-grol	6
rl14_ecoli	0	1p85_I	0.813008	yacl-glpd	9
rs12_ecoli	31.7073	1p6g_L	21.1382	yacl-glpd	9
glpk_ecoli	0.199601	1bo5_O	0.598802	yacl-glpd	9
acon2_ecoli	3.81503	1l5j_A	0.346821	sped-acnb	4
rs12_ecoli	31.7073	1p6g_L	21.1382	spee-args	11
ch60_ecoli	2.19378	1aon_A	0	spee-args	11
cueo_ecoli	10.8527	1kv7_A	5.12295	spee-args	11
rl14_ecoli	0	1p85_I	0.813008	spee-args	11
cueo_ecoli	10.8527	1kv7_A	5.12295	cueo-dnak	3
ch60_ecoli	2.19378	1aon_A	0	gcd-glpd	5
can_ecoli	0	1i6o_A	3.18182	can-fur	7
nade_ecoli	4.36364	1wxe_A	6.18182	can-fur	7
ch60_ecoli	2.19378	1aon_A	0	can-fur	7
ch60_ecoli	2.19378	1aon_A	0	yadg-glpd	3
pand_ecoli	0.793651	1ppy_A	6.34921	pand-lacz	3
panc_ecoli	0.706714	1iho_A	0.353357	pand-lacz	3
bgal_ecoli	4.30108	1bgl_A	0	pand-lacz	3
panc_ecoli	0.706714	1iho_A	0.353357	panc-carb	4
bgal_ecoli	4.30108	1bgl_A	0	panc-carb	4
carb_ecoli	1.86567	1a9x_A	0	panc-carb	4
panb_ecoli	0.378788	1m3u_A	0.757576	panb-cara	7
rs4_ecoli	11.2195	1p6g_D	0.487805	panb-cara	7
iscs_ecoli	2.9703	1p3w_A	4.70297	panb-cara	7
cara_ecoli	8.37696	1bxr_B	0.78534	panb-cara	7
ch60_ecoli	2.19378	1aon_A	0	htre-grol	3
dpo2_ecoli	3.83632	1q8i_A	9.57854	htre-grol	3
hppk_ecoli	2.53165	1dy3_A	0	folk-fsab	3
ch60_ecoli	2.19378	1aon_A	0	folk-fsab	3
dksa_ecoli	33.1126	1tjl_A	3.97351	dksa-bcsz	8
glpk_ecoli	0.199601	1bo5_O	0.598802	dksa-bcsz	8
rl3_ecoli	23.9234	1p85_B	25.3589	sfsa-gspj	6
rs4_ecoli	11.2195	1p6g_D	0.487805	sfsa-gspj	6
fhud_ecoli	0	1efd_N	1.50376	fhud-caia	3
rs2_ecoli	2007-06-25	1p87_B	1.66667	yadr-chea	9
mtnn_ecoli	0	1jys_A	6.61157	mtnn-dnak	6
gatz_ecoli	0.238095	2fiq_A	2.38095	mtnn-dnak	6
ch60_ecoli	2.19378	1aon_A	0	dgt-grol	3
degp_ecoli	12.4473	1ky9_A	30.5804	degp-dnak	2
ch60_ecoli	2.19378	1aon_A	0	glnd-alas	12
ulad_ecoli	0	1kv8_A	1.38889	glnd-alas	12
nade_ecoli	4.36364	1wxe_A	6.18182	glnd-alas	12
ampm_ecoli	1.51515	1mat_	0	map-gshb	2
gshb_ecoli	5.06329	1gsa_	0	map-gshb	2
rs2_ecoli	2007-06-25	1p87_B	1.66667	rpsb-htpg	4
dhsa_ecoli	6.80272	1nek_A	0	rpsb-htpg	4
htpg_ecoli	3.04487	2iop_A	0.961538	rpsb-htpg	4
efts_ecoli	1.41844	1efu_B	0	tsf-dnac	2
pyrh_ecoli	0.416667	2bnd_A	1.65975	pyrh-tsf	3
efts_ecoli	1.41844	1efu_B	0	pyrh-tsf	3
rrf_ecoli	28.6486	1ek8_A	0	frr-dxr	4
dxr_ecoli	3.01508	1k5h_A	0	frr-dxr	4
dxr_ecoli	3.01508	1k5h_A	0	dxr-grol	4
pflb_ecoli	5.27009	1cm5_A	0	dxr-grol	4
ch60_ecoli	2.19378	1aon_A	0	dxr-grol	4
upps_ecoli	7.11462	1jp3_A	15.415	upps-dxr	5
dxr_ecoli	3.01508	1k5h_A	0	upps-dxr	5
tnaa_ecoli	0.212314	2c44_A	0.849257	upps-dxr	5
rs4_ecoli	11.2195	1p6g_D	0.487805	upps-dxr	5
nfnb_ecoli	6.91244	1ds7_A	0	upps-dxr	5
lpxa_ecoli	1.52672	1lxa_	0	lpxd-lpxa	16
rs4_ecoli	11.2195	1p6g_D	0.487805	lpxd-lpxa	16
rs7_ecoli	10.1124	1p6g_G	23.0337	lpxd-lpxa	16
rl18_ecoli	13.6752	1p85_M	3.4188	lpxd-lpxa	16
rl2_ecoli	58.0882	1p85_A	16.5441	lpxd-lpxa	16
rs18_ecoli	0	1p6g_R	31.0811	lpxd-lpxa	16
rs9_ecoli	16.2791	1p6g_I	23.2558	lpxd-lpxa	16
dhsa_ecoli	6.80272	1nek_A	0	lpxd-lpxa	16
rs13_ecoli	21.3675	1p6g_M	1.7094	lpxd-lpxa	16
rl1_ecoli	10.3004	2gya_2	0	lpxd-lpxa	16
rs3_ecoli	8.62069	1p6g_C	11.2069	lpxd-lpxa	16
rl4_ecoli	15.4229	1p85_C	29.3532	lpxd-lpxa	16
lpxa_ecoli	1.52672	1lxa_	0	lpxa-acna	13
rs20_ecoli	66.2791	1p6g_T	3.48837	lpxa-acna	13
rs4_ecoli	11.2195	1p6g_D	0.487805	lpxa-acna	13
rl6_ecoli	5.11364	1p85_E	5.11364	lpxa-acna	13
rl17_ecoli	15.748	1p85_L	22.0472	lpxa-acna	13
tyrb_ecoli	0	3tat_A	0	lpxa-acna	13
rl15_ecoli	34.0278	1p85_J	51.3889	lpxa-acna	13
ycih_ecoli	30.5556	1d1r_A	0	lpxa-acna	13
dhsa_ecoli	6.80272	1nek_A	0	lpxb-dada	12
ch60_ecoli	2.19378	1aon_A	0	lpxb-dada	12
lpxa_ecoli	1.52672	1lxa_	0	rnhb-btue	6
cysh_ecoli	1.23457	1sur_	0	rnhb-btue	6
dhsa_ecoli	6.80272	1nek_A	0	rnhb-btue	6
acca_ecoli	5.03145	2f9y_A	11.2094	acca-accd	5
accd_ecoli	7.89474	2f9y_B	15.4605	acca-accd	5
ch60_ecoli	2.19378	1aon_A	0	acca-accd	5
ch60_ecoli	2.19378	1aon_A	0	ldcc-clpa	3
clpa_ecoli	8.70712	1ksf_X	5.80475	ldcc-clpa	3
ch60_ecoli	2.19378	1aon_A	0	yaer-grol	3
tils_ecoli	0.231481	1ni5_A	0	tils-bglx	15
rl1_ecoli	10.3004	2gya_2	0	tils-bglx	15
rs9_ecoli	16.2791	1p6g_I	23.2558	tils-bglx	15
moac_ecoli	4.375	1ekr_A	11.1801	tils-bglx	15
rl15_ecoli	34.0278	1p85_J	51.3889	tils-bglx	15
rs7_ecoli	10.1124	1p6g_G	23.0337	tils-bglx	15
frdc_ecoli	0	1kf6_C	0	tils-bglx	15
rl17_ecoli	15.748	1p85_L	22.0472	tils-bglx	15
rl2_ecoli	58.0882	1p85_A	16.5441	tils-bglx	15
rof_ecoli	0	1sg5_A	0	rof-fusa	7
rho_ecoli	3.57995	1pv4_A	2.6253	rof-fusa	7
ch60_ecoli	2.19378	1aon_A	0	yaeq-grol	3
rl3_ecoli	23.9234	1p85_B	25.3589	yaej-rpla	7
rl1_ecoli	10.3004	2gya_2	0	yaej-rpla	7
rl2_ecoli	58.0882	1p85_A	16.5441	yaej-rpla	7
rl4_ecoli	15.4229	1p85_C	29.3532	yaej-rpla	7
rs7_ecoli	10.1124	1p6g_G	23.0337	yaej-rpla	7
rs4_ecoli	11.2195	1p6g_D	0.487805	yaej-rpla	7
ch60_ecoli	2.19378	1aon_A	0	pros-grol	2
syt_ecoli	0	1qf6_A	0.155763	yaeb-cara	5
ch60_ecoli	2.19378	1aon_A	0	yaeb-cara	5
cara_ecoli	8.37696	1bxr_B	0.78534	yaeb-cara	5
rl23_ecoli	0	1p85_R	26	yaeb-cara	5
htpg_ecoli	3.04487	2iop_A	0.961538	rcsf-dnak	4
trua_ecoli	0.37037	1dj0_A	0	metn-dnak	4
rs15_ecoli	17.0455	1p6g_O	2.27273	gmhb-flit	6
rs6_ecoli	34.0741	1p6g_F	29.6296	gmhb-flit	6
rl2_ecoli	58.0882	1p85_A	16.5441	gmhb-flit	6
gsp_ecoli	0.161551	2io7_A	5.16963	dkgb-gsp	2
ppk_ecoli	0.14556	1xdo_A	0	yafc-ppk	2
ch60_ecoli	2.19378	1aon_A	0	yafj-grol	3
ceda_ecoli	20.6897	2bn8_A	22.9885	yafq-ceda	2
ch60_ecoli	2.19378	1aon_A	0	yafl-dnaq	7
ch60_ecoli	2.19378	1aon_A	0	yafm-grol	2
rs3_ecoli	8.62069	1p6g_C	11.2069	yafp-grol	7
ch60_ecoli	2.19378	1aon_A	0	yafp-grol	7
nade_ecoli	4.36364	1wxe_A	6.18182	yafp-grol	7
rl2_ecoli	58.0882	1p85_A	16.5441	yafp-grol	7
rs2_ecoli	2007-06-25	1p87_B	1.66667	yafp-grol	7
btud_ecoli	2.40964	1l7v_C	7.22892	ykfj-btud	9
rl28_ecoli	31.1688	2i2t_X	0	ykfj-btud	9
ch60_ecoli	2.19378	1aon_A	0	ykfj-btud	9
rl2_ecoli	58.0882	1p85_A	16.5441	ykfj-btud	9
chab_ecoli	67.1053	1sg7_A	0	ykfj-btud	9
rs9_ecoli	16.2791	1p6g_I	23.2558	ykfj-btud	9
xgpt_ecoli	0	1a95_A	0	gpt-blc	2
blc_ecoli	0	1qwd_A	5.64972	gpt-blc	2
ptga_ecoli	0	1ggr_A	0	yafa-crr	4
ch60_ecoli	2.19378	1aon_A	0	yafa-crr	4
ptra_ecoli	10.0832	1q2l_A	0.212993	proa-iscs	5
iscs_ecoli	2.9703	1p3w_A	4.70297	proa-iscs	5
ceda_ecoli	20.6897	2bn8_A	22.9885	ykfg-ceda	2
ch60_ecoli	2.19378	1aon_A	0	yafz-dnae	4
syd_ecoli	3.22034	1eqr_A	0	perr-asps	3
ch60_ecoli	2.19378	1aon_A	0	perr-asps	3
nade_ecoli	4.36364	1wxe_A	6.18182	mmum-dnak	3
ch60_ecoli	2.19378	1aon_A	0	fbpc-grol	4
ch60_ecoli	2.19378	1aon_A	0	yagb-grol	5
ch60_ecoli	2.19378	1aon_A	0	yaga-grol	2
htpg_ecoli	3.04487	2iop_A	0.961538	yage-dnak	4
ch60_ecoli	2.19378	1aon_A	0	yage-dnak	4
fdnh_ecoli	5.44218	1kqf_B	1.70068	yagh-fadj	6
bgal_ecoli	4.30108	1bgl_A	0	yagi-btud	6
fdng_ecoli	7.9803	1kqf_A	3.25123	yagi-btud	6
btud_ecoli	2.40964	1l7v_C	7.22892	yagi-btud	6
purr_ecoli	4.11765	1bdh_A	0	argf-ahpf	7
ahpf_ecoli	2.30326	1hyu_A	0	argf-ahpf	7
rl17_ecoli	15.748	1p85_L	22.0472	argf-ahpf	7
htpg_ecoli	3.04487	2iop_A	0.961538	yagj-ahpf	7
ahpf_ecoli	2.30326	1hyu_A	0	yagj-ahpf	7
ch60_ecoli	2.19378	1aon_A	0	yagk-ahpf	10
ahpf_ecoli	2.30326	1hyu_A	0	yagk-ahpf	10
rs20_ecoli	66.2791	1p6g_T	3.48837	yagl-dnak	4
gpma_ecoli	5.62249	1e58_A	0.803213	yagm-dnaj	5
ch60_ecoli	2.19378	1aon_A	0	yagm-dnaj	5
[truncated: 7,175 more rows]
